# Supplementary material for: Identification of novel drug targets through integrative PWAS of brain and plasma proteins with Ulcerative Colitis GWAS
Source: PLoS One. 2025 May 30;20(5):e0324035. doi: 10.1371/journal.pone.0324035 (PMC12124744; doi:10.1371/journal.pone.0324035)
Supplement: Table S1 — (XLSX) [file pone.0324035.s001.xlsx]

## Sheet: PWAS
PANEL	Gene	CHR	P0	P1	HSQ	TWAS.Z	TWAS.P	COLOC.PP4
ROSMAP	ENSG00000091140.DLD	7	107531415	107572175	0.0471	-5.48513	4.13e-08	0.982
ROSMAP	ENSG00000233276.GPX1	3	49394609	49396033	0.4229	-4.78319	1.73e-06	0.974
ROSMAP	ENSG00000267673.FDX1L	19	10416103	10426691	0.1896	-4.1549	3.25e-05	0.984
ROSMAP	ENSG00000103942.HOMER2	15	83509838	83654661	0.0661	-3.7151	0.000203	0.399
ROSMAP	ENSG00000138621.PPCDC	15	75315896	75409803	0.0714	-3.678	0.000235	0.218
ROSMAP	ENSG00000183527.PSMG1	21	40546695	40555777	0.0322	-3.663	0.000249	0.053
ROSMAP	ENSG00000203896.LIME1	20	62366815	62370456	0.0706	3.578	0.000346	0.032
ROSMAP	ENSG00000184508.HDDC3	15	91474148	91475799	0.0575	-3.5335	0.00041	0.001
ROSMAP	ENSG00000179403.VWA1	1	1370241	1378262	0.0483	-3.417	0.000633	0.057
ROSMAP	ENSG00000184227.ACOT1	14	74003818	74010498	0.4758	3.27386	0.00106	0.045
ROSMAP	ENSG00000137513.NARS2	11	78147007	78285919	0.2738	-3.26	0.00111	0.647
ROSMAP	ENSG00000169972.PUSL1	1	1243947	1247057	0.1651	-3.2253	0.001258	0.088
ROSMAP	ENSG00000197785.ATAD3A	1	1447531	1470067	0.0273	-3.17559	0.001495	0.001
ROSMAP	ENSG00000131435.PDLIM4	5	131593364	131609147	0.1722	-3.0903	0.002	0.079
ROSMAP	ENSG00000090013.BLVRB	19	40953696	40971747	0.1385	3.0172	0.00255	0.001
ROSMAP	ENSG00000103150.MLYCD	16	83932731	83949787	0.1437	-2.9998	0.0027	0.12
ROSMAP	ENSG00000136848.DAB2IP	9	124329336	124547809	0.072	2.9143	0.00356	0
ROSMAP	ENSG00000148384.INPP5E	9	139323071	139334274	0.1185	-2.912	0.00359	0.043
ROSMAP	ENSG00000122873.CISD1	10	60028818	60049346	0.0598	-2.89611	0.00378	0.093
ROSMAP	ENSG00000137168.PPIL1	6	36822603	36842800	0.4534	2.84961	0.00438	0.298
ROSMAP	ENSG00000163932.PRKCD	3	53190025	53226733	0.3681	-2.8253	0.00472	0.008
ROSMAP	ENSG00000120306.CYSTM1	5	139554227	139661637	0.1331	2.765	0.00569	0.045
ROSMAP	ENSG00000136819.C9orf78	9	132589569	132598142	0.0611	2.7438	0.00607	0
ROSMAP	ENSG00000092621.PHGDH	1	120202421	120286838	0.2153	2.71926	0.006543	0.007
ROSMAP	ENSG00000111696.NT5DC3	12	104164231	104234975	0.3229	2.7071	0.00679	0.038
ROSMAP	ENSG00000141068.KSR1	17	25783670	25953461	0.0713	2.6895	0.00716	0
ROSMAP	ENSG00000178802.MPI	15	75182346	75191798	0.175	2.6858	0.007236	0.099
ROSMAP	ENSG00000161513.FDXR	17	72858619	72869156	0.3598	2.685	0.00725	0.036
ROSMAP	ENSG00000165060.FXN	9	71650175	71715094	0.2677	-2.6816	0.00733	0.014
ROSMAP	ENSG00000182149.IST1	16	71879899	71962913	0.2535	-2.6605	0.0078	0.001
ROSMAP	ENSG00000036448.MYOM2	8	1993155	2113475	0.6377	-2.6417	0.00825	0.047
ROSMAP	ENSG00000140474.ULK3	15	75128457	75135687	0.3465	-2.6313	0.008506	0.024
ROSMAP	ENSG00000140090.SLC24A4	14	92788925	92962596	0.1062	2.59137	0.00956	0
ROSMAP	ENSG00000072110.ACTN1	14	69340860	69446157	0.0534	2.58525	0.00973	0.001
ROSMAP	ENSG00000010282.HHATL	3	42734155	42744319	0.243	2.57879	0.00991	0.009
ROSMAP	ENSG00000172346.CSDC2	22	41956767	41973745	0.1785	2.5735	0.0101	0.027
ROSMAP	ENSG00000196419.XRCC6	22	42017123	42060044	0.0262	-2.548	0.0108	0
ROSMAP	ENSG00000108064.TFAM	10	60144782	60158981	0.0918	-2.545	0.01093	0.026
ROSMAP	ENSG00000143740.SNAP47	1	227916240	227968927	0.1071	-2.53469	0.011255	0.005
ROSMAP	ENSG00000127838.PNKD	2	219135115	219211516	0.0398	2.5258	0.0115	0.006
ROSMAP	ENSG00000120437.ACAT2	6	160181360	160200144	0.0461	-2.516	0.01187	0.019
ROSMAP	ENSG00000147687.TATDN1	8	125500726	125551699	0.0774	-2.5055	0.01223	0.001
ROSMAP	ENSG00000115896.PLCL1	2	198669426	199437305	0.0653	-2.4858	0.0129	0.02
ROSMAP	ENSG00000114544.SLC41A3	3	125725198	125820404	0.0481	-2.48329	0.013	0.005
ROSMAP	ENSG00000146476.C6orf211	6	151773422	151791236	0.0542	2.48365	0.013	0.007
ROSMAP	ENSG00000177465.ACOT4	14	74058410	74063200	0.2645	2.47709	0.01325	0.012
ROSMAP	ENSG00000115947.ORC4	2	148687968	148779147	0.0332	-2.4648	0.0137	0.005
ROSMAP	ENSG00000110801.PSMD9	12	122326637	122356203	0.1771	2.4566	0.01403	0.013
ROSMAP	ENSG00000143436.MRPL9	1	151732119	151736040	0.0625	2.454	0.014128	0.003
ROSMAP	ENSG00000078070.MCCC1	3	182733006	182833863	0.3703	2.44618	0.0144	0.01
ROSMAP	ENSG00000176978.DPP7	9	140004994	140009629	0.4339	-2.4444	0.01451	0.021
ROSMAP	ENSG00000125375.ATP5S	14	50779044	50802276	0.5619	-2.43187	0.01502	0.011
ROSMAP	ENSG00000172954.LCLAT1	2	30670092	30867091	0.2263	-2.4263	0.0153	0.018
ROSMAP	ENSG00000184076.UQCR10	22	30163358	30166402	0.2444	-2.425	0.0153	0.019
ROSMAP	ENSG00000102805.CLN5	13	77564795	77576652	0.1014	-2.4219	0.0154	0.001
ROSMAP	ENSG00000165672.PRDX3	10	120927215	120938345	0.0603	-2.419	0.01556	0.001
ROSMAP	ENSG00000106789.CORO2A	9	100883257	100954922	0.1687	-2.4043	0.0162	0.001
ROSMAP	ENSG00000105397.TYK2	19	10461209	10491352	0.4287	-2.4009	0.0164	0.984
ROSMAP	ENSG00000170445.HARS	5	140052758	140071609	0.1084	2.39043	0.01683	0
ROSMAP	ENSG00000156136.DCK	4	71858255	71896631	0.16	2.3806	0.0173	0.018
ROSMAP	ENSG00000100983.GSS	20	33516236	33543620	0.0612	2.326	0.020019	0.015
ROSMAP	ENSG00000104979.C19orf53	19	13884982	13889276	0.0522	2.311	0.0208	0
ROSMAP	ENSG00000109814.UGDH	4	39500375	39529931	0.0515	-2.29	0.022	0.002
ROSMAP	ENSG00000103154.NECAB2	16	84002237	84036381	0.1048	-2.2859	0.0223	0.054
ROSMAP	ENSG00000153048.CARHSP1	16	8946799	8962866	0.1037	2.2805	0.0226	0.016
ROSMAP	ENSG00000119711.ALDH6A1	14	74523553	74551196	0.0456	-2.279	0.02267	0.009
ROSMAP	ENSG00000182667.NTM	11	131240373	132206716	0.2453	-2.2787	0.02268	0.002
ROSMAP	ENSG00000198130.HIBCH	2	191054461	191208919	0.5049	2.2732	0.023	0.023
ROSMAP	ENSG00000179889.PDXDC1	16	15068448	15233196	0.032	-2.2699	0.0232	0.001
ROSMAP	ENSG00000133961.NUMB	14	73741815	73930348	0.0461	2.26259	0.02366	0.003
ROSMAP	ENSG00000012822.CALCOCO1	12	54104903	54121529	0.1133	2.262	0.0237	0.013
ROSMAP	ENSG00000152291.TGOLN2	2	85545147	85555548	0.0719	2.261	0.0238	0.013
ROSMAP	ENSG00000099968.BCL2L13	22	18111621	18213388	0.2041	2.2576	0.024	0.015
ROSMAP	ENSG00000134569.LRP4	11	46878419	46940193	0.0708	-2.2572	0.024	0.001
ROSMAP	ENSG00000172992.DCAKD	17	43100708	43138473	0.0671	-2.24825	0.02456	0.001
ROSMAP	ENSG00000173226.IQCB1	3	121488610	121553926	0.0801	-2.24076	0.025	0.01
ROSMAP	ENSG00000120910.PPP3CC	8	22298332	22398652	0.0792	2.2354	0.02539	0.013
ROSMAP	ENSG00000256269.HMBS	11	118955576	118964259	0.1422	2.2304	0.02572	0.043
ROSMAP	ENSG00000186642.PDE2A	11	72287185	72385635	0.0672	-2.2098	0.02712	0.002
ROSMAP	ENSG00000129009.ISLR	15	74466012	74469213	0.0729	-2.2026	0.027621	0.002
ROSMAP	ENSG00000155304.HSPA13	21	15743436	15755805	0.056	2.2014	0.027708	0.001
ROSMAP	ENSG00000167196.FBXO22	15	76196200	76227609	0.0414	-2.197	0.028024	0.006
ROSMAP	ENSG00000124207.CSE1L	20	47662849	47713489	0.1231	-2.19	0.028522	0.015
ROSMAP	ENSG00000095261.PSMD5	9	123577774	123605262	0.0993	2.189	0.0286	0.011
ROSMAP	ENSG00000130731.C16orf13	16	684429	686358	0.3118	-2.1741	0.0297	0.002
ROSMAP	ENSG00000211456.SACM1L	3	45730548	45786916	0.0606	2.17454	0.0297	0
ROSMAP	ENSG00000182134.TDRKH	1	151742583	151763892	0.0441	2.165	0.030388	0.024
ROSMAP	ENSG00000123415.SMUG1	12	54558529	54582778	0.0864	-2.16	0.03077	0.006
ROSMAP	ENSG00000145214.DGKQ	4	952675	980683	0.1611	2.1468	0.0318	0.002
ROSMAP	ENSG00000198756.COLGALT2	1	183898796	184006863	0.1131	2.14643	0.031839	0.009
ROSMAP	ENSG00000100266.PACSIN2	22	43231418	43411151	0.1075	2.1448	0.032	0.016
ROSMAP	ENSG00000172456.FGGY	1	59762310	60233347	0.1122	-2.14182	0.032208	0.051
ROSMAP	ENSG00000103111.MON1B	16	77224732	77236302	0.0669	-2.121	0.0339	0.001
ROSMAP	ENSG00000180353.HCLS1	3	121350246	121379774	0.0324	2.11796	0.0342	0.008
ROSMAP	ENSG00000078808.SDF4	1	1152288	1167411	0.0476	-2.117	0.03426	0.006
ROSMAP	ENSG00000177000.MTHFR	1	11845780	11866977	0.6112	-2.11662	0.034292	0.003
ROSMAP	ENSG00000138175.ARL3	10	104433488	104474164	0.0965	2.11093	0.03478	0.18
ROSMAP	ENSG00000072135.PTPN18	2	131113580	131132982	0.1257	2.111	0.0348	0.009
ROSMAP	ENSG00000149269.PAK1	11	77032752	77185680	0.0391	2.1054	0.03525	0.003
ROSMAP	ENSG00000196072.BLOC1S2	10	102033713	102046469	0.0429	-2.101	0.03564	0.008
ROSMAP	ENSG00000164077.MON1A	3	49946302	49967606	0.0201	2.09753	0.0359	0
ROSMAP	ENSG00000007402.CACNA2D2	3	50400233	50541675	0.1399	-2.09672	0.036	0.065
ROSMAP	ENSG00000152954.NRSN1	6	24126350	24155128	0.0668	2.08927	0.03668	0
ROSMAP	ENSG00000174501.ANKRD36C	2	96514587	96657541	0.0691	2.0872	0.0369	0
ROSMAP	ENSG00000181019.NQO1	16	69740899	69760854	0.5361	-2.0846	0.0371	0.013
ROSMAP	ENSG00000067057.PFKP	10	3108525	3179904	0.1515	2.08087	0.03745	0
ROSMAP	ENSG00000152952.PLOD2	3	145787227	145881440	0.0766	2.07877	0.0376	0.005
ROSMAP	ENSG00000105255.FSD1	19	4304597	4323840	0.0779	2.0705	0.0384	0.003
ROSMAP	ENSG00000151611.MMAA	4	146539415	146581187	0.3515	2.0691	0.0385	0.007
ROSMAP	ENSG00000244414.CFHR1	1	196788887	196801319	0.1962	-2.06939	0.038509	0.01
ROSMAP	ENSG00000197417.SHPK	17	3511556	3539616	0.4645	2.06236	0.03917	0.002
ROSMAP	ENSG00000102743.SLC25A15	13	41363548	41384247	0.1665	2.0554	0.0398	0.018
ROSMAP	ENSG00000115271.GCA	2	163175350	163228105	0.189	-2.0466	0.0407	0.063
ROSMAP	ENSG00000103485.QPRT	16	29674600	29710020	0.4857	-2.0451	0.0408	0.002
ROSMAP	ENSG00000119723.COQ6	14	74416629	74430373	0.1005	-2.036	0.04175	0.008
ROSMAP	ENSG00000205629.LCMT1	16	25123050	25189552	0.0958	2.0355	0.0418	0.003
ROSMAP	ENSG00000007516.BAIAP3	16	1383602	1399439	0.2771	2.0342	0.0419	0.017
ROSMAP	ENSG00000131373.HACL1	3	15602211	15643338	0.4861	-2.02795	0.0426	0.005
ROSMAP	ENSG00000166394.CYB5R2	11	7686331	7698453	0.0801	-2.0223	0.04315	0
ROSMAP	ENSG00000085491.SLC25A24	1	108676658	108743471	0.6169	-2.01863	0.043526	0.002
ROSMAP	ENSG00000166340.TPP1	11	6634000	6640692	0.0684	2.017	0.0437	0.002
ROSMAP	ENSG00000211890.IGHA2	14	106053226	106054732	0.0915	-2.01455	0.04395	0
ROSMAP	ENSG00000155903.RASA2	3	141205889	141334184	0.095	-2.01398	0.044	0.003
ROSMAP	ENSG00000180185.FAHD1	16	1876968	1890208	0.0499	2.0082	0.0446	0.002
ROSMAP	ENSG00000125166.GOT2	16	58741035	58768261	0.0905	2.0039	0.0451	0.004
ROSMAP	ENSG00000164039.BDH2	4	104000592	104021040	0.4613	-2.0019	0.0453	0.017
ROSMAP	ENSG00000149582.TMEM25	11	118401756	118417995	0.0736	-2.001	0.04539	0.004
ROSMAP	ENSG00000153113.CAST	5	95860971	96115299	0.2134	1.99968	0.04554	0.002
ROSMAP	ENSG00000198794.SCAMP5	15	75249560	75313837	0.0374	-1.9973	0.045791	0.006
ROSMAP	ENSG00000073969.NSF	17	44668035	44834830	0.1975	-1.99708	0.04582	0.001
ROSMAP	ENSG00000146242.TPBG	6	83072923	83080545	0.0702	-1.99535	0.046	0.018
ROSMAP	ENSG00000126088.UROD	1	45477819	45481247	0.0194	-1.99414	0.046136	0.001
ROSMAP	ENSG00000117593.DARS2	1	173793641	173827684	0.3148	1.99354	0.046202	0.006
ROSMAP	ENSG00000188026.RILPL1	12	123955925	124018265	0.0813	-1.9886	0.04674	0
ROSMAP	ENSG00000185475.TMEM179B	11	62554887	62557877	0.0515	1.9817	0.04752	0
ROSMAP	ENSG00000181523.SGSH	17	78180515	78194722	0.0602	-1.98133	0.04755	0
ROSMAP	ENSG00000160972.PPP1R16A	8	145703352	145727504	0.033	-1.9775	0.04798	0.001
ROSMAP	ENSG00000100767.PAPLN	14	73704205	73741348	0.0619	1.97597	0.04816	0.001
ROSMAP	ENSG00000047579.DTNBP1	6	15523032	15663289	0.0622	-1.96992	0.04885	0
ROSMAP	ENSG00000085117.CD82	11	44585977	44641913	0.1666	-1.967	0.04918	0.007
ROSMAP	ENSG00000165434.PGM2L1	11	74041363	74109518	0.1865	-1.9633	0.04961	0.001
ROSMAP	ENSG00000143819.EPHX1	1	225997794	226033260	0.0818	1.963	0.049646	0.007
ROSMAP	ENSG00000148090.AUH	9	93976097	94124195	0.1186	-1.9545	0.05064	0.008
ROSMAP	ENSG00000100294.MCAT	22	43528212	43539400	0.055	-1.952	0.0509	0.001
ROSMAP	ENSG00000087274.ADD1	4	2845584	2931803	0.2134	-1.9515	0.051	0.006
ROSMAP	ENSG00000167178.ISLR2	15	74392652	74430881	0.1104	-1.9423	0.0521	0.002
ROSMAP	ENSG00000144120.TMEM177	2	120436743	120444083	0.0385	1.9379	0.0526	0.005
ROSMAP	ENSG00000072042.RDH11	14	68143518	68162531	0.2718	-1.93003	0.0536	0.004
ROSMAP	ENSG00000078369.GNB1	1	1716729	1822495	0.0353	1.921	0.054732	0
ROSMAP	ENSG00000160360.GPSM1	9	139221932	139254057	0.3046	-1.9178	0.05514	0.004
ROSMAP	ENSG00000170571.EMB	5	49692026	49739082	0.1273	1.9168	0.05526	0.006
ROSMAP	ENSG00000115073.ACTR1B	2	98272431	98280570	0.5135	1.9162	0.0553	0.014
ROSMAP	ENSG00000139117.CPNE8	12	39040624	39301232	0.0542	-1.9152	0.05546	0.001
ROSMAP	ENSG00000167363.FN3K	17	80693451	80709073	0.2998	-1.91499	0.05549	0
ROSMAP	ENSG00000127415.IDUA	4	980785	998316	0.286	1.9118	0.0559	0.003
ROSMAP	ENSG00000159231.CBR3	21	37507210	37518864	0.4982	1.9114	0.05595	0.006
ROSMAP	ENSG00000100003.SEC14L2	22	30792846	30821305	0.1641	-1.9052	0.0568	0.007
ROSMAP	ENSG00000197157.SND1	7	127292234	127732661	0.0316	1.90336	0.057	0.001
ROSMAP	ENSG00000106089.STX1A	7	73113536	73134002	0.0389	1.90283	0.0571	0.004
ROSMAP	ENSG00000117450.PRDX1	1	45976708	45988719	0.3045	-1.90209	0.057159	0.001
ROSMAP	ENSG00000167701.GPT	8	145728356	145732557	0.0441	-1.895	0.05809	0.006
ROSMAP	ENSG00000135090.TAOK3	12	118587606	118810750	0.0592	-1.8937	0.05826	0.004
ROSMAP	ENSG00000133789.SWAP70	11	9685624	9774538	0.137	1.8932	0.05833	0.007
ROSMAP	ENSG00000126934.MAP2K2	19	4090319	4124126	0.0476	-1.8824	0.0598	0.001
ROSMAP	ENSG00000115252.PDE1A	2	183004763	183387919	0.0711	1.88	0.0601	0.002
ROSMAP	ENSG00000106399.RPA3	7	7676149	7758238	0.0534	-1.87597	0.0607	0
ROSMAP	ENSG00000131941.RHPN2	19	33469499	33555794	0.0544	-1.875	0.0608	0.004
ROSMAP	ENSG00000169371.SNUPN	15	75890424	75918810	0.086	-1.871	0.061345	0
ROSMAP	ENSG00000074800.ENO1	1	8921061	8939308	0.0918	-1.86896	0.061628	0.003
ROSMAP	ENSG00000113272.THG1L	5	157158205	157168456	0.2061	1.8687	0.06166	0.004
ROSMAP	ENSG00000081014.AP4E1	15	51200869	51298097	0.0991	1.8685	0.061691	0.006
ROSMAP	ENSG00000111912.NCOA7	6	126102307	126252266	0.1314	1.86633	0.06199	0.003
ROSMAP	ENSG00000121749.TBC1D15	12	72233487	72320629	0.0543	1.8462	0.06487	0.001
ROSMAP	ENSG00000154229.PRKCA	17	64298754	64806861	0.1804	-1.84337	0.06528	0.003
ROSMAP	ENSG00000160213.CSTB	21	45192393	45196326	0.0485	-1.843	0.065331	0.001
ROSMAP	ENSG00000158234.FAIM	3	138327448	138352218	0.0653	1.834	0.0667	0.001
ROSMAP	ENSG00000172817.CYP7B1	8	65500320	65711318	0.0279	-1.831	0.0671	0.001
ROSMAP	ENSG00000124532.MRS2	6	24403153	24425810	0.3311	-1.82413	0.06813	0.002
ROSMAP	ENSG00000159640.ACE	17	61554422	61599205	0.0975	-1.82351	0.06823	0.004
ROSMAP	ENSG00000129158.SERGEF	11	17809595	18034709	0.2485	-1.8218	0.06848	0.002
ROSMAP	ENSG00000100997.ABHD12	20	25275379	25371619	0.3957	-1.8187	0.068961	0.002
ROSMAP	ENSG00000125454.SLC25A19	17	73269073	73285591	0.125	1.81605	0.06936	0.001
ROSMAP	ENSG00000165861.ZFYVE1	14	73436159	73493920	0.0329	1.816	0.06937	0
ROSMAP	ENSG00000110917.MLEC	12	121124672	121139667	0.0997	1.8156	0.06943	0
ROSMAP	ENSG00000132589.FLOT2	17	27206353	27224697	0.3785	-1.8123	0.06994	0.007
ROSMAP	ENSG00000125656.CLPP	19	6361463	6368919	0.1475	-1.8106	0.0702	0.002
ROSMAP	ENSG00000169288.MRPL1	4	78783674	78873944	0.1463	-1.803	0.0714	0.005
ROSMAP	ENSG00000081803.CADPS2	7	121958481	122526813	0.0571	-1.802	0.0715	0
ROSMAP	ENSG00000141569.TRIM65	17	73876416	73893084	0.1934	-1.80103	0.0717	0.002
ROSMAP	ENSG00000178685.PARP10	8	145051321	145086940	0.056	1.7905	0.07337	0.007
ROSMAP	ENSG00000261609.GAN	16	81348557	81424489	0.0741	-1.7871	0.0739	0
ROSMAP	ENSG00000140941.MAP1LC3B	16	87417601	87438385	0.0889	-1.786	0.0741	0
ROSMAP	ENSG00000121691.CAT	11	34460472	34493609	0.1178	1.7854	0.07419	0.002
ROSMAP	ENSG00000163931.TKT	3	53258723	53290068	0.1776	1.7828	0.0746	0.006
ROSMAP	ENSG00000165644.COMTD1	10	76993727	76995788	0.3747	1.78228	0.0747	0.014
ROSMAP	ENSG00000105251.SHD	19	4278598	4290721	0.0842	1.7813	0.0749	0.01
ROSMAP	ENSG00000170542.SERPINB9	6	2887500	2903514	0.255	-1.78021	0.07504	0.002
ROSMAP	ENSG00000040933.INPP4A	2	99061317	99210853	0.0298	-1.7796	0.0751	0.003
ROSMAP	ENSG00000145451.GLRA3	4	175558065	175750465	0.0912	1.7747	0.0759	0
ROSMAP	ENSG00000106069.CHN2	7	29161890	29553944	0.1233	1.77211	0.0764	0
ROSMAP	ENSG00000204954.C12orf73	12	104343980	104359486	0.0883	-1.767	0.07723	0.004
ROSMAP	ENSG00000100401.RANGAP1	22	41641615	41682255	0.0361	1.7662	0.0774	0
ROSMAP	ENSG00000104381.GDAP1	8	75233365	75401107	0.1021	1.76	0.07841	0.005
ROSMAP	ENSG00000141469.SLC14A1	18	43304092	43332485	0.321	-1.7542	0.0794	0.003
ROSMAP	ENSG00000135549.PKIB	6	122793076	123047518	0.0983	1.75402	0.07943	0
ROSMAP	ENSG00000126861.OMG	17	29599031	29624557	0.2354	1.752	0.07977	0.001
ROSMAP	ENSG00000053371.AKR7A2	1	19630459	19638640	0.1225	1.74413	0.081136	0.008
ROSMAP	ENSG00000143164.DCAF6	1	167905021	168045081	0.1457	-1.74321	0.081297	0.003
ROSMAP	ENSG00000197562.RAB40C	16	639357	679272	0.0304	-1.743	0.0813	0
ROSMAP	ENSG00000198585.NUDT16	3	131100515	131107674	0.2761	1.73224	0.0832	0.002
ROSMAP	ENSG00000083067.TRPM3	9	73143979	74061820	0.1433	-1.7248	0.08455	0.004
ROSMAP	ENSG00000149743.TRPT1	11	63991271	63993726	0.1001	-1.721	0.08525	0.001
ROSMAP	ENSG00000006740.ARHGAP44	17	12692856	12894960	0.0815	1.71702	0.08597	0.001
ROSMAP	ENSG00000181826.RELL1	4	37592422	37687998	0.1093	1.714	0.0865	0.004
ROSMAP	ENSG00000169738.DCXR	17	79993012	79995608	0.0618	1.71193	0.08691	0.001
ROSMAP	ENSG00000167508.MVD	16	88718343	88729569	0.3394	-1.7067	0.0879	0.002
ROSMAP	ENSG00000143119.CD53	1	111415775	111442550	0.0968	-1.70604	0.088001	0.003
ROSMAP	ENSG00000213930.GALT	9	34638130	34651032	0.1037	-1.7034	0.0885	0.007
ROSMAP	ENSG00000142657.PGD	1	10458649	10480201	0.1431	-1.70314	0.088543	0.002
ROSMAP	ENSG00000151327.FAM177A1	14	35514113	35582336	0.0443	1.69064	0.09091	0
ROSMAP	ENSG00000069998.CECR5	22	17618401	17646177	0.1252	-1.69	0.091	0.004
ROSMAP	ENSG00000102781.KATNAL1	13	30776767	30881621	0.0917	-1.6881	0.0914	0
ROSMAP	ENSG00000130669.PAK4	19	39616410	39673456	0.0628	1.6826	0.0925	0.001
ROSMAP	ENSG00000148468.FAM171A1	10	15253642	15413061	0.3488	1.68217	0.09254	0.004
ROSMAP	ENSG00000182732.RGS6	14	72399156	73030654	0.1832	1.6767	0.0936	0.004
ROSMAP	ENSG00000107863.ARHGAP21	10	24872538	25012597	0.0586	-1.67504	0.09393	0
ROSMAP	ENSG00000197150.ABCB8	7	150725510	150744869	0.2667	-1.67398	0.0941	0.002
ROSMAP	ENSG00000116120.FARSB	2	223435255	223521056	0.1188	1.6738	0.0942	0.002
ROSMAP	ENSG00000070540.WIPI1	17	66417089	66453654	0.1436	1.66385	0.09614	0.004
ROSMAP	ENSG00000125458.NT5C	17	73126320	73127890	0.1356	1.65504	0.09792	0.003
ROSMAP	ENSG00000165609.NUDT5	10	12207324	12238143	0.0613	-1.65168	0.0986	0.002
ROSMAP	ENSG00000168958.MFF	2	228189867	228222550	0.1903	-1.6508	0.0988	0.005
ROSMAP	ENSG00000146648.EGFR	7	55086714	55324313	0.068	1.64399	0.1	0.001
ROSMAP	ENSG00000154265.ABCA5	17	67240452	67323385	0.2452	-1.63808	0.10141	0.008
ROSMAP	ENSG00000127419.TMEM175	4	926175	952444	0.0652	1.6351	0.102	0
ROSMAP	ENSG00000147813.NAPRT1	8	144656955	144660819	0.6373	1.6308	0.10292	0.002
ROSMAP	ENSG00000152256.PDK1	2	173420101	173489823	0.026	-1.6299	0.1031	0.002
ROSMAP	ENSG00000182771.GRID1	10	87359312	88126250	0.2079	-1.62868	0.10338	0.001
ROSMAP	ENSG00000175606.TMEM70	8	74884672	74895018	0.121	1.6218	0.10485	0.002
ROSMAP	ENSG00000133574.GIMAP4	7	150264365	150271041	0.1878	-1.6206	0.105	0.003
ROSMAP	ENSG00000141759.TXNL4A	18	77732867	77793949	0.0617	-1.6191	0.1054	0.002
ROSMAP	ENSG00000089597.GANAB	11	62392298	62414104	0.2275	-1.6155	0.1062	0.003
ROSMAP	ENSG00000145349.CAMK2D	4	114372188	114683083	0.044	1.6155	0.1062	0.001
ROSMAP	ENSG00000121897.LIAS	4	39460620	39479273	0.0955	1.615	0.1063	0.001
ROSMAP	ENSG00000105676.ARMC6	19	19144384	19170563	0.3556	1.6105	0.107	0
ROSMAP	ENSG00000145354.CISD2	4	103790135	103810399	0.083	-1.606	0.1083	0.004
ROSMAP	ENSG00000160688.FLAD1	1	154955814	154965587	0.0313	-1.5984	0.109954	0
ROSMAP	ENSG00000163406.SLC15A2	3	121612936	121662949	0.2293	1.5983	0.11	0.002
ROSMAP	ENSG00000124588.NQO2	6	2988221	3019996	0.586	-1.59799	0.11004	0.011
ROSMAP	ENSG00000006282.SPATA20	17	48620419	48633213	0.6707	1.59654	0.11037	0.002
ROSMAP	ENSG00000160299.PCNT	21	47744036	47865682	0.0773	1.5944	0.110847	0.001
ROSMAP	ENSG00000088854.C20orf194	20	3229951	3388272	0.0942	1.589	0.112056	0
ROSMAP	ENSG00000088682.COQ9	16	57481337	57495187	0.0694	-1.5886	0.1121	0.003
ROSMAP	ENSG00000187134.AKR1C1	10	4934796	5025475	0.1924	1.58745	0.11241	0.026
ROSMAP	ENSG00000176994.SMCR8	17	18218624	18226517	0.0289	1.586	0.11274	0
ROSMAP	ENSG00000108439.PNPO	17	46018872	46025654	0.7245	-1.58384	0.11323	0.003
ROSMAP	ENSG00000117691.NENF	1	212606229	212619714	0.0886	1.581	0.113878	0.004
ROSMAP	ENSG00000151552.QDPR	4	17461884	17513857	0.0493	-1.5808	0.1139	0
ROSMAP	ENSG00000196704.AMZ2	17	66243715	66253297	0.4742	-1.57928	0.11427	0.003
ROSMAP	ENSG00000126602.TRAP1	16	3701640	3767598	0.2062	1.5743	0.1154	0.002
ROSMAP	ENSG00000167186.COQ7	16	19078921	19091417	0.3162	-1.5731	0.1157	0.004
ROSMAP	ENSG00000075142.SRI	7	87834433	87856308	0.0489	-1.572	0.116	0
ROSMAP	ENSG00000132182.NUP210	3	13357737	13461809	0.0705	1.57	0.116	0.001
ROSMAP	ENSG00000153208.MERTK	2	112656056	112787138	0.0307	-1.5713	0.1161	0.001
ROSMAP	ENSG00000144535.DIS3L2	2	232825955	233209060	0.1078	-1.5685	0.1168	0.001
ROSMAP	ENSG00000222011.FAM185A	7	102389418	102449672	0.222	-1.56696	0.117	0.002
ROSMAP	ENSG00000159445.THEM4	1	151846060	151882284	0.228	1.56427	0.117755	0
ROSMAP	ENSG00000161542.PRPSAP1	17	74305567	74380602	0.0977	-1.56083	0.11856	0
ROSMAP	ENSG00000125246.CLYBL	13	100258919	100549387	0.7437	1.5583	0.1192	0.002
ROSMAP	ENSG00000163743.RCHY1	4	76404247	76439974	0.0696	-1.5475	0.1217	0.009
ROSMAP	ENSG00000167676.PLIN4	19	4502204	4517716	0.112	1.5464	0.122	0.006
ROSMAP	ENSG00000091664.SLC17A6	11	22359643	22401049	0.0655	1.546	0.1221	0.002
ROSMAP	ENSG00000140718.FTO	16	53737875	54155853	0.1312	1.546	0.1221	0.001
ROSMAP	ENSG00000101298.SNPH	20	1246960	1289972	0.1049	1.545	0.122339	0.002
ROSMAP	ENSG00000106603.COA1	7	43648055	43769316	0.0842	1.54162	0.123	0.001
ROSMAP	ENSG00000101460.MAP1LC3A	20	33134658	33148149	0.0546	1.5421	0.123053	0.003
ROSMAP	ENSG00000127022.CANX	5	179105629	179157926	0.0302	-1.54041	0.12346	0
ROSMAP	ENSG00000168765.GSTM4	1	110198703	110208118	0.1517	1.54034	0.123478	0.002
ROSMAP	ENSG00000132471.WBP2	17	73841780	73852588	0.0619	-1.54	0.12356	0.003
ROSMAP	ENSG00000213995.CARKD	13	111267881	111292340	0.4268	1.5391	0.1238	0.003
ROSMAP	ENSG00000188313.PLSCR1	3	146232967	146262651	0.1385	1.54013	0.124	0.002
ROSMAP	ENSG00000196502.SULT1A1	16	28616903	28634946	0.3611	-1.5382	0.124	0.022
ROSMAP	ENSG00000130489.SCO2	22	50961997	50964868	0.3083	-1.5376	0.1241	0.001
ROSMAP	ENSG00000011376.LARS2	3	45429998	45590913	0.3065	1.53575	0.125	0.003
ROSMAP	ENSG00000138030.KHK	2	27309615	27323640	0.386	1.532	0.1255	0.003
ROSMAP	ENSG00000111344.RASAL1	12	113536624	113574044	0.082	-1.5316	0.12563	0.001
ROSMAP	ENSG00000140105.WARS	14	100800125	100843142	0.0829	-1.53151	0.12564	0.002
ROSMAP	ENSG00000146833.TRIM4	7	99474581	99517223	0.179	1.52855	0.126	0.001
ROSMAP	ENSG00000110514.MADD	11	47290712	47351582	0.3678	1.53	0.12601	0.002
ROSMAP	ENSG00000133318.RTN3	11	63448918	63527363	0.0415	1.5258	0.12706	0
ROSMAP	ENSG00000104312.RIPK2	8	90769975	90803291	0.0529	-1.5211	0.12823	0.003
ROSMAP	ENSG00000143590.EFNA3	1	155036224	155060014	0.0742	1.51477	0.12983	0.004
ROSMAP	ENSG00000150627.WDR17	4	176986985	177103978	0.0843	1.5143	0.1299	0.001
ROSMAP	ENSG00000141338.ABCA8	17	66863433	66951533	0.0619	1.514	0.13003	0
ROSMAP	ENSG00000100034.PPM1F	22	22273793	22307209	0.0526	1.5139	0.1301	0.002
ROSMAP	ENSG00000166275.C10orf32	10	104613980	104624718	0.0749	-1.511	0.13079	0.003
ROSMAP	ENSG00000116885.OSCP1	1	36881428	36916086	0.1584	-1.51008	0.131022	0.002
ROSMAP	ENSG00000156170.NDUFAF6	8	95907995	96128683	0.0564	-1.508	0.13155	0.002
ROSMAP	ENSG00000214113.LYRM4	6	5102827	5261172	0.3359	-1.50356	0.13269	0.004
ROSMAP	ENSG00000133731.IMPA1	8	82570196	82598928	0.1588	-1.4978	0.13418	0.002
ROSMAP	ENSG00000196865.NHLRC2	10	115614420	115676953	0.0734	1.497	0.13439	0.003
ROSMAP	ENSG00000140983.RHOT2	16	718086	724174	0.2166	1.4964	0.1345	0.002
ROSMAP	ENSG00000213920.MDP1	14	24683143	24685276	0.3544	-1.49588	0.13469	0.002
ROSMAP	ENSG00000109762.SNX25	4	186125391	186291339	0.0564	1.496	0.1347	0.002
ROSMAP	ENSG00000140400.MAN2C1	15	75648133	75660971	0.4343	-1.4949	0.134932	0.006
ROSMAP	ENSG00000137710.RDX	11	110045605	110167447	0.0401	1.486	0.13728	0
ROSMAP	ENSG00000242498.C15orf38	15	90443159	90456188	0.0687	-1.485	0.137544	0.003
ROSMAP	ENSG00000214435.AS3MT	10	104629273	104661656	0.1281	-1.48475	0.13761	0.004
ROSMAP	ENSG00000119661.DNAL1	14	74111578	74170435	0.0666	-1.48405	0.1378	0.001
ROSMAP	ENSG00000106780.MEGF9	9	123363091	123476748	0.0341	-1.4812	0.13854	0
ROSMAP	ENSG00000130479.MAP1S	19	17830051	17845325	0.1678	-1.4762	0.14	0.004
ROSMAP	ENSG00000206527.PTPLB	3	123209667	123304032	0.0524	1.47656	0.14	0.002
ROSMAP	ENSG00000181924.COA4	11	73583712	73588033	0.0505	-1.4732	0.1407	0
ROSMAP	ENSG00000021300.PLEKHB1	11	73357223	73373864	0.0297	1.473	0.14075	0
ROSMAP	ENSG00000243667.WDR92	2	68350068	68384692	0.0312	1.472	0.141	0
ROSMAP	ENSG00000085449.WDFY1	2	224720433	224810104	0.0728	-1.466	0.1426	0.002
ROSMAP	ENSG00000130707.ASS1	9	133320316	133376661	0.2895	-1.4653	0.14284	0.003
ROSMAP	ENSG00000248485.PCP4L1	1	161228517	161255240	0.0359	1.46305	0.143454	0
ROSMAP	ENSG00000113407.TARS	5	33440802	33469644	0.1035	-1.46211	0.14371	0
ROSMAP	ENSG00000197798.FAM118B	11	126081309	126132881	0.0572	1.4616	0.14384	0.001
ROSMAP	ENSG00000164167.LSM6	4	147096837	147121152	0.0513	1.461	0.144	0.003
ROSMAP	ENSG00000175115.PACS1	11	65837834	66012218	0.0523	-1.4604	0.14418	0.001
ROSMAP	ENSG00000178922.HYI	1	43916824	43919660	0.3343	1.45933	0.144473	0.001
ROSMAP	ENSG00000120526.NUDCD1	8	110253148	110346614	0.4043	-1.459	0.14456	0.001
ROSMAP	ENSG00000163378.EOGT	3	69024365	69063112	0.1082	1.45878	0.145	0.002
ROSMAP	ENSG00000117448.AKR1A1	1	46016215	46035721	0.8267	-1.456	0.145393	0.003
ROSMAP	ENSG00000215114.UBXN2B	8	59323823	59364060	0.0692	-1.4558	0.14545	0.003
ROSMAP	ENSG00000155906.RMND1	6	151725989	151773259	0.295	1.45407	0.14593	0.013
ROSMAP	ENSG00000114491.UMPS	3	124449213	124464040	0.2497	-1.45522	0.146	0.002
ROSMAP	ENSG00000160991.ORAI2	7	102073553	102097268	0.0644	1.45263	0.146	0
ROSMAP	ENSG00000176105.YES1	18	721588	812547	0.0693	1.4461	0.1482	0
ROSMAP	ENSG00000120913.PDLIM2	8	22435792	22455538	0.3407	1.4457	0.14826	0.002
ROSMAP	ENSG00000169169.CPT1C	19	50194155	50216988	0.0583	-1.443	0.149	0.001
ROSMAP	ENSG00000004766.CCDC132	7	92861653	92988338	0.0407	-1.439	0.15	0
ROSMAP	ENSG00000109133.TMEM33	4	41937137	41962589	0.0412	-1.4363	0.1509	0.001
ROSMAP	ENSG00000065613.SLK	10	105726959	105788991	0.0791	-1.43491	0.15131	0
ROSMAP	ENSG00000134759.ELP2	18	33709407	33757909	0.0748	1.431	0.1524	0.003
ROSMAP	ENSG00000085760.MTIF2	2	55463731	55496483	0.0739	1.428	0.1533	0
ROSMAP	ENSG00000166888.STAT6	12	57489191	57525922	0.1373	1.4232	0.15467	0.032
ROSMAP	ENSG00000149089.APIP	11	34874641	34938046	0.4192	1.4226	0.15486	0.003
ROSMAP	ENSG00000136270.TBRG4	7	45139699	45151646	0.1804	-1.422	0.155	0.003
ROSMAP	ENSG00000184584.TMEM173	5	138855119	138862520	0.1652	-1.422	0.15503	0.003
ROSMAP	ENSG00000129187.DCTD	4	183811213	183839089	0.1058	1.4201	0.1556	0
ROSMAP	ENSG00000074696.PTPLAD1	15	65822756	65870687	0.0269	1.4172	0.156429	0
ROSMAP	ENSG00000198931.APRT	16	88875747	88878352	0.2667	1.4153	0.157	0.001
ROSMAP	ENSG00000178538.CA8	8	61099906	61193971	0.1657	-1.4103	0.15845	0.005
ROSMAP	ENSG00000101347.SAMHD1	20	35518632	35580246	0.0996	-1.4099	0.158557	0
ROSMAP	ENSG00000005108.THSD7A	7	11409984	11871824	0.1222	1.41009	0.159	0.003
ROSMAP	ENSG00000015676.NUDCD3	7	44418720	44530479	0.0926	1.404	0.16	0.003
ROSMAP	ENSG00000100575.TIMM9	14	58875212	58894332	0.0654	-1.4025	0.16077	0.001
ROSMAP	ENSG00000108578.BLMH	17	28575218	28619074	0.0628	1.40229	0.16083	0
ROSMAP	ENSG00000138138.ATAD1	10	89511269	89601100	0.0801	1.40227	0.16084	0
ROSMAP	ENSG00000105854.PON2	7	95034175	95064510	0.2812	-1.40139	0.161	0.003
ROSMAP	ENSG00000133706.LARS	5	145492601	145562223	0.0576	-1.3975	0.16226	0.003
ROSMAP	ENSG00000169896.ITGAM	16	31271311	31344213	0.0254	1.3974	0.1623	0.002
ROSMAP	ENSG00000168575.SLC20A2	8	42273993	42397069	0.0732	1.396	0.16271	0.003
ROSMAP	ENSG00000108387.SEPT4	17	56597611	56618179	0.1255	-1.39321	0.16356	0
ROSMAP	ENSG00000128050.PAICS	4	57301907	57327534	0.1144	1.3923	0.1638	0.004
ROSMAP	ENSG00000129235.TXNDC17	17	6544078	6547861	0.0775	1.39066	0.16433	0.002
ROSMAP	ENSG00000070081.NUCB2	11	17229700	17371521	0.153	1.3905	0.16439	0.003
ROSMAP	ENSG00000198053.SIRPA	20	1875154	1920543	0.68	1.39	0.164529	0.003
ROSMAP	ENSG00000105447.GRWD1	19	48949030	48960279	0.2823	-1.3836	0.166	0.001
ROSMAP	ENSG00000143369.ECM1	1	150480538	150486265	0.0569	-1.385	0.166052	0.003
ROSMAP	ENSG00000100241.SBF1	22	50883429	50913454	0.119	1.3832	0.1666	0.001
ROSMAP	ENSG00000158186.MRAS	3	138066539	138124375	0.1036	1.38048	0.167	0.002
ROSMAP	ENSG00000008394.MGST1	12	16500076	16762193	0.3535	-1.3799	0.16761	0.005
ROSMAP	ENSG00000157036.EXOG	3	38537618	38583652	0.1433	-1.38005	0.168	0.002
ROSMAP	ENSG00000175104.TRAF6	11	36508577	36531822	0.043	-1.378	0.1682	0.002
ROSMAP	ENSG00000160209.PDXK	21	45138975	45182188	0.2006	-1.3758	0.168895	0
ROSMAP	ENSG00000130592.LSP1	11	1874200	1913497	0.2142	1.374	0.16944	0.003
ROSMAP	ENSG00000196505.GDAP2	1	118406107	118472253	0.0926	-1.37356	0.16958	0
ROSMAP	ENSG00000163389.POGLUT1	3	119187785	119213555	0.1133	1.37238	0.17	0.005
ROSMAP	ENSG00000148484.RSU1	10	16632610	16859527	0.1235	1.37173	0.17015	0.002
ROSMAP	ENSG00000144306.SCRN3	2	175260458	175294303	0.4427	-1.3708	0.1704	0.001
ROSMAP	ENSG00000035687.ADSS	1	244571796	244615436	0.0464	-1.368	0.171312	0.001
ROSMAP	ENSG00000173992.CCS	11	66360292	66373490	0.1588	1.367	0.17164	0.001
ROSMAP	ENSG00000029725.RABEP1	17	5185558	5289129	0.1068	1.362	0.1732	0.003
ROSMAP	ENSG00000125818.PSMF1	20	1093906	1160596	0.1888	1.361	0.173509	0.006
ROSMAP	ENSG00000196535.MYO18A	17	27400528	27507430	0.0808	1.35973	0.17392	0
ROSMAP	ENSG00000118257.NRP2	2	206546714	206662857	0.1321	1.3594	0.174	0
ROSMAP	ENSG00000108219.TSPAN14	10	82213922	82292879	0.0475	1.358	0.17446	0
ROSMAP	ENSG00000100889.PCK2	14	24563262	24579807	0.0559	-1.35746	0.17463	0
ROSMAP	ENSG00000144036.EXOC6B	2	72403113	73053170	0.0431	-1.3573	0.1747	0.004
ROSMAP	ENSG00000093217.XYLB	3	38388251	38462839	0.0451	-1.34912	0.177	0.001
ROSMAP	ENSG00000155189.AGPAT5	8	6565878	6617184	0.0783	1.3497	0.17711	0
ROSMAP	ENSG00000100300.TSPO	22	43547520	43559248	0.0928	-1.3494	0.1772	0.006
ROSMAP	ENSG00000171729.TMEM51	1	15479028	15546976	0.1145	-1.34749	0.177823	0.004
ROSMAP	ENSG00000022277.RTFDC1	20	55043647	55093943	0.1823	1.342	0.179596	0.003
ROSMAP	ENSG00000134444.KIAA1468	18	59854491	59974355	0.0645	1.34	0.1802	0.002
ROSMAP	ENSG00000004399.PLXND1	3	129274018	129325661	0.2307	-1.33852	0.181	0
ROSMAP	ENSG00000120265.PCMT1	6	150070579	150132556	0.1725	1.33684	0.18128	0.003
ROSMAP	ENSG00000128829.EIF2AK4	15	40226347	40327797	0.1007	1.3362	0.181492	0.002
ROSMAP	ENSG00000177459.C8orf47	8	99076539	99105838	0.1079	1.3353	0.18178	0.002
ROSMAP	ENSG00000144320.KIAA1715	2	176788620	176867567	0.1221	-1.334	0.1822	0.001
ROSMAP	ENSG00000198670.LPA	6	160952515	161087407	0.1105	1.3337	0.1823	0
ROSMAP	ENSG00000164978.NUDT2	9	34329504	34343709	0.3506	1.333	0.18253	0.006
ROSMAP	ENSG00000111647.UHRF1BP1L	12	100422233	100536626	0.1071	1.3317	0.18297	0
ROSMAP	ENSG00000162728.KCNJ9	1	160051360	160060353	0.1397	-1.33	0.183518	0.002
ROSMAP	ENSG00000128335.APOL2	22	36622256	36636000	0.3779	1.3281	0.1842	0.002
ROSMAP	ENSG00000160752.FDPS	1	155278539	155290457	0.195	-1.326	0.18484	0.002
ROSMAP	ENSG00000135318.NT5E	6	86159809	86205500	0.2099	1.32589	0.18488	0.001
ROSMAP	ENSG00000115255.REEP6	19	1491165	1497926	0.138	-1.327	0.185	0.002
ROSMAP	ENSG00000135596.MICAL1	6	109765265	109787171	0.245	-1.325	0.18517	0.004
ROSMAP	ENSG00000119431.HDHD3	9	116135699	116139279	0.4942	-1.3246	0.18529	0.003
ROSMAP	ENSG00000137501.SYTL2	11	85405267	85522184	0.2304	1.3238	0.18556	0
ROSMAP	ENSG00000132423.COQ3	6	99817276	99842080	0.209	1.3233	0.18573	0.002
ROSMAP	ENSG00000163072.NOSTRIN	2	169643049	169722024	0.082	-1.3224	0.186	0.002
ROSMAP	ENSG00000189077.TMEM120A	7	75616155	75623977	0.101	-1.32239	0.186	0.003
ROSMAP	ENSG00000168952.STXBP6	14	25278862	25519503	0.4347	-1.31749	0.18768	0.001
ROSMAP	ENSG00000175806.MSRA	8	9911778	10286401	0.1834	1.3171	0.18781	0
ROSMAP	ENSG00000198836.OPA1	3	193310933	193415612	0.0807	1.31303	0.189	0
ROSMAP	ENSG00000065060.UHRF1BP1	6	34759857	34850915	0.1714	-1.31264	0.1893	0.001
ROSMAP	ENSG00000137601.NEK1	4	170314426	170533780	0.1636	-1.3102	0.1901	0.007
ROSMAP	ENSG00000159267.HLCS	21	38123189	38362536	0.1036	-1.3025	0.192745	0.001
ROSMAP	ENSG00000013288.MAN2B2	4	6576902	6625089	0.3595	1.3022	0.1929	0.003
ROSMAP	ENSG00000166913.YWHAB	20	43514317	43537173	0.0594	-1.3	0.193601	0
ROSMAP	ENSG00000075711.DLG1	3	196769431	197026171	0.2138	1.29841	0.194	0.001
ROSMAP	ENSG00000167136.ENDOG	9	131580753	131584956	0.0599	-1.2983	0.19418	0.002
ROSMAP	ENSG00000241839.PLEKHO2	15	65134088	65160206	0.0717	-1.2963	0.194864	0
ROSMAP	ENSG00000170876.TMEM43	3	14166440	14185179	0.19	1.29159	0.196	0.002
ROSMAP	ENSG00000113273.ARSB	5	78073032	78281910	0.4586	-1.29218	0.1963	0.001
ROSMAP	ENSG00000087253.LPCAT2	16	55542910	55620582	0.1842	1.292	0.1964	0.002
ROSMAP	ENSG00000169857.AVEN	15	34158428	34331377	0.0653	-1.2913	0.196612	0
ROSMAP	ENSG00000214309.MBLAC1	7	99724317	99726118	0.4233	1.29012	0.197	0.003
ROSMAP	ENSG00000100577.GSTZ1	14	77787227	77797940	0.3783	1.28768	0.19786	0.002
ROSMAP	ENSG00000114554.PLXNA1	3	126707437	126756235	0.1232	1.286	0.198	0
ROSMAP	ENSG00000143776.CDC42BPA	1	227177566	227506175	0.0744	1.28706	0.198073	0.002
ROSMAP	ENSG00000123297.TSFM	12	58176372	58201854	0.1111	1.287	0.19809	0.002
ROSMAP	ENSG00000185104.FAF1	1	50905150	51425935	0.1407	-1.285	0.198792	0.002
ROSMAP	ENSG00000143653.SCCPDH	1	246887349	246931439	0.21	1.28448	0.198974	0.005
ROSMAP	ENSG00000090857.PDPR	16	70147529	70195203	0.1323	-1.2844	0.199	0
ROSMAP	ENSG00000114742.WDR48	3	39093489	39138155	0.0259	1.28528	0.199	0
ROSMAP	ENSG00000197965.MPZL1	1	167690429	167761156	0.0742	-1.28436	0.199017	0.001
ROSMAP	ENSG00000149177.PTPRJ	11	48002113	48189670	0.0327	-1.284	0.19914	0
ROSMAP	ENSG00000157326.DHRS4	14	24422795	24438488	0.4422	1.27962	0.20068	0.007
ROSMAP	ENSG00000141485.SLC13A5	17	6588032	6616886	0.0489	-1.278	0.20125	0.001
ROSMAP	ENSG00000150867.PIP4K2A	10	22823778	23003484	0.3034	-1.27748	0.20143	0.002
ROSMAP	ENSG00000166598.HSP90B1	12	104323885	104347423	0.1436	-1.2725	0.20319	0
ROSMAP	ENSG00000133069.TMCC2	1	205197304	205242471	0.062	-1.269	0.204441	0.002
ROSMAP	ENSG00000197355.UAP1L1	9	139971953	139978991	0.1739	1.2671	0.2051	0.002
ROSMAP	ENSG00000042445.RETSAT	2	85569211	85581743	0.1216	-1.2668	0.2052	0.002
ROSMAP	ENSG00000138796.HADH	4	108910870	108956331	0.222	-1.2661	0.2055	0.002
ROSMAP	ENSG00000213221.DNLZ	9	139253932	139258241	0.1922	-1.266	0.20551	0.005
ROSMAP	ENSG00000149260.CAPN5	11	76777979	76837201	0.1013	-1.2644	0.20609	0
ROSMAP	ENSG00000145087.STXBP5L	3	120626919	121143608	0.0896	-1.26239	0.207	0.004
ROSMAP	ENSG00000168434.COG7	16	23399814	23464501	0.0404	1.2582	0.2083	0.002
ROSMAP	ENSG00000156535.CD109	6	74405508	74538040	0.0713	-1.25805	0.20838	0
ROSMAP	ENSG00000262246.CORO7	16	4404543	4475706	0.1861	-1.2559	0.2091	0.002
ROSMAP	ENSG00000159423.ALDH4A1	1	19197926	19229275	0.2067	-1.25463	0.209614	0.002
ROSMAP	ENSG00000144040.SFXN5	2	73169165	73302747	0.1282	-1.254	0.2098	0.002
ROSMAP	ENSG00000100100.PIK3IP1	22	31677579	31688520	0.0278	1.251	0.2109	0
ROSMAP	ENSG00000117151.CTBS	1	85015289	85040163	0.1457	-1.25032	0.211182	0.002
ROSMAP	ENSG00000141698.NT5C3B	17	39981335	39992523	0.1276	-1.24836	0.2119	0.002
ROSMAP	ENSG00000183208.GDPGP1	15	90777040	90785315	0.6311	-1.2483	0.21191	0.001
ROSMAP	ENSG00000128595.CALU	7	128379346	128411861	0.0991	-1.249	0.212	0.002
ROSMAP	ENSG00000198168.SVIP	11	22835345	22851845	0.0736	-1.245	0.21313	0.001
ROSMAP	ENSG00000183020.AP2A2	11	924894	1012239	0.1432	-1.2444	0.21334	0
ROSMAP	ENSG00000185100.ADSSL1	14	105190523	105213662	0.0262	-1.24163	0.21437	0
ROSMAP	ENSG00000185666.SYN3	22	32908539	33454358	0.264	-1.2409	0.2146	0.001
ROSMAP	ENSG00000106976.DNM1	9	130965658	131017527	0.0329	1.2405	0.2148	0.001
ROSMAP	ENSG00000134909.ARHGAP32	11	128834955	129149219	0.0352	-1.2331	0.21754	0.002
ROSMAP	ENSG00000130177.CDC16	13	115000362	115038198	0.0393	1.2319	0.218	0.002
ROSMAP	ENSG00000134318.ROCK2	2	11319887	11488456	0.0674	-1.2291	0.219	0.005
ROSMAP	ENSG00000149927.DOC2A	16	30016830	30034591	0.0623	1.229	0.2191	0.002
ROSMAP	ENSG00000167107.ACSF2	17	48503519	48552206	0.1024	-1.22661	0.21997	0.001
ROSMAP	ENSG00000180875.GREM2	1	240652873	240775449	0.1545	1.22611	0.220158	0
ROSMAP	ENSG00000168081.PNOC	8	28174503	28200872	0.0673	1.2259	0.22025	0
ROSMAP	ENSG00000141959.PFKL	21	45719934	45747259	0.2211	1.2258	0.220284	0.002
ROSMAP	ENSG00000115145.STAM2	2	152973315	153032506	0.0831	1.222	0.2217	0.002
ROSMAP	ENSG00000151689.INPP1	2	191208196	191236391	0.3529	1.2213	0.222	0.004
ROSMAP	ENSG00000067208.EVI5	1	92974253	93257961	0.0388	1.22111	0.222043	0
ROSMAP	ENSG00000134900.TPP2	13	103249353	103331521	0.05	1.219	0.2228	0.002
ROSMAP	ENSG00000131018.SYNE1	6	152442819	152958936	0.0864	1.21845	0.22305	0.002
ROSMAP	ENSG00000198363.ASPH	8	62413116	62627155	0.0545	1.2181	0.22319	0.001
ROSMAP	ENSG00000065054.SLC9A3R2	16	2075357	2089027	0.094	-1.2179	0.2233	0.002
ROSMAP	ENSG00000142634.EFHD2	1	15736391	15756839	0.125	-1.21749	0.223418	0.001
ROSMAP	ENSG00000126261.UBA2	19	34919257	34960853	0.0423	-1.217	0.224	0
ROSMAP	ENSG00000254685.FPGT	1	74663896	74699770	0.1542	1.21541	0.224209	0.004
ROSMAP	ENSG00000198805.PNP	14	20937113	20945253	0.0751	-1.21	0.22628	0.001
ROSMAP	ENSG00000100150.DEPDC5	22	32149944	32303012	0.0543	1.2095	0.2265	0.001
ROSMAP	ENSG00000127603.MACF1	1	39546988	39952849	0.0517	-1.207	0.227432	0.001
ROSMAP	ENSG00000171793.CTPS1	1	41445007	41478235	0.0758	-1.207	0.227432	0.002
ROSMAP	ENSG00000118961.C2orf43	2	20883788	21022882	0.3498	-1.204	0.2286	0.002
ROSMAP	ENSG00000159685.CHCHD6	3	126423063	126679249	0.0601	1.20277	0.229	0.002
ROSMAP	ENSG00000086205.FOLH1	11	49168187	49230222	0.0862	-1.201	0.22975	0.002
ROSMAP	ENSG00000172803.SNX32	11	65601112	65624367	0.2854	1.2003	0.23001	0.001
ROSMAP	ENSG00000124370.MCEE	2	71336814	71357369	0.5875	1.1965	0.2315	0.001
ROSMAP	ENSG00000184117.NIPSNAP1	22	29950797	29977326	0.0435	-1.196	0.2317	0.001
ROSMAP	ENSG00000164253.WDR41	5	76721795	76916436	0.0627	-1.19537	0.23194	0.002
ROSMAP	ENSG00000197548.ATG7	3	11313995	11599139	0.1779	1.194	0.232	0.002
ROSMAP	ENSG00000214078.CPNE1	20	34213953	34252878	0.4209	1.1951	0.232063	0.002
ROSMAP	ENSG00000105355.PLIN3	19	4838353	4867780	0.1118	-1.1898	0.234	0.002
ROSMAP	ENSG00000104325.DECR1	8	91013633	91064320	0.1614	1.1889	0.23447	0.002
ROSMAP	ENSG00000143850.PLEKHA6	1	204187979	204346793	0.0966	-1.18778	0.234919	0.001
ROSMAP	ENSG00000170667.RASA4B	7	102122892	102158228	0.0878	-1.18666	0.235	0.002
ROSMAP	ENSG00000134324.LPIN1	2	11817721	11967535	0.0602	-1.1859	0.2357	0.001
ROSMAP	ENSG00000239264.TXNDC5	6	7881483	8026646	0.0576	1.185	0.23602	0
ROSMAP	ENSG00000117868.ESYT2	7	158523686	158622944	0.1311	-1.1816	0.237	0.015
ROSMAP	ENSG00000132906.CASP9	1	15817327	15853029	0.1251	1.17617	0.239527	0.002
ROSMAP	ENSG00000141504.SAT2	17	7529552	7531194	0.3647	1.17503	0.23998	0.002
ROSMAP	ENSG00000109016.DHRS7B	17	21026677	21096578	0.0645	1.173	0.2408	0.002
ROSMAP	ENSG00000137274.BPHL	6	3118608	3153812	0.5011	1.17282	0.24087	0.002
ROSMAP	ENSG00000126822.PLEKHG3	14	65170820	65213610	0.0873	1.17091	0.24163	0
ROSMAP	ENSG00000203965.EFCAB7	1	63989043	64038364	0.0706	-1.1702	0.24192	0
ROSMAP	ENSG00000004864.SLC25A13	7	95749532	95951459	0.0728	-1.17	0.242	0.002
ROSMAP	ENSG00000164303.ENPP6	4	185009859	185142383	0.1122	-1.1692	0.2423	0.001
ROSMAP	ENSG00000119471.HSDL2	9	115142217	115234690	0.2276	1.1679	0.24283	0.001
ROSMAP	ENSG00000115657.ABCB6	2	220074490	220083712	0.0399	1.1675	0.243	0.002
ROSMAP	ENSG00000088992.TESC	12	117476728	117537284	0.0749	1.1659	0.24367	0.002
ROSMAP	ENSG00000085719.CPNE3	8	87497059	87573726	0.1474	-1.1653	0.2439	0.001
ROSMAP	ENSG00000164904.ALDH7A1	5	125877533	125931110	0.177	-1.16515	0.24396	0.001
ROSMAP	ENSG00000084112.SSH1	12	109176466	109251366	0.0243	1.1624	0.24506	0
ROSMAP	ENSG00000136810.TXN	9	113006091	113018920	0.32	1.1624	0.24508	0.002
ROSMAP	ENSG00000054611.TBC1D22A	22	47158518	47571336	0.1193	-1.1621	0.2452	0.001
ROSMAP	ENSG00000169213.RAB3B	1	52373628	52456436	0.0858	-1.15847	0.246672	0.001
ROSMAP	ENSG00000122574.WIPF3	7	29846102	29956682	0.1233	1.15673	0.247	0.003
ROSMAP	ENSG00000117280.RAB7L1	1	205737114	205744588	0.1329	1.157	0.247272	0.002
ROSMAP	ENSG00000109576.AADAT	4	170981373	171012850	0.0319	1.1553	0.248	0
ROSMAP	ENSG00000120451.SNX19	11	130745331	130786404	0.0946	1.155	0.24809	0.002
ROSMAP	ENSG00000033011.ALG1	16	5083703	5137380	0.3285	1.1539	0.2485	0
ROSMAP	ENSG00000103876.FAH	15	80444832	80479288	0.581	-1.151	0.249741	0.003
ROSMAP	ENSG00000198382.UVRAG	11	75526212	75854239	0.0921	-1.1492	0.25047	0.01
ROSMAP	ENSG00000160305.DIP2A	21	47878812	47989926	0.095	-1.147	0.251382	0.001
ROSMAP	ENSG00000138744.NAAA	4	76831809	76862204	0.4383	1.1431	0.253	0.001
ROSMAP	ENSG00000103356.EARS2	16	23533335	23569052	0.2385	-1.1429	0.2531	0.002
ROSMAP	ENSG00000185838.GNB1L	22	19770747	19842462	0.16	-1.1402	0.2542	0.003
ROSMAP	ENSG00000018510.AGPS	2	178257372	178408564	0.0421	-1.138	0.2551	0
ROSMAP	ENSG00000172375.C2CD2L	11	118972908	118989252	0.1173	1.1363	0.25582	0.002
ROSMAP	ENSG00000159228.CBR1	21	37442239	37445464	0.5132	-1.1347	0.256495	0.001
ROSMAP	ENSG00000110218.PANX1	11	93862094	93915138	0.0888	1.1306	0.25824	0.001
ROSMAP	ENSG00000100994.PYGB	20	25228705	25278650	0.2735	1.1291	0.258857	0.015
ROSMAP	ENSG00000089220.PEBP1	12	118573663	118583389	0.0391	1.1256	0.26033	0
ROSMAP	ENSG00000110025.SNX15	11	64794880	64808044	0.1234	-1.1241	0.26098	0.001
ROSMAP	ENSG00000152642.GPD1L	3	32147181	32210205	0.2198	1.125	0.261	0.002
ROSMAP	ENSG00000075618.FSCN1	7	5632439	5646286	0.0441	1.1224	0.262	0
ROSMAP	ENSG00000157214.STEAP2	7	89796904	89867451	0.1021	-1.12114	0.262	0
ROSMAP	ENSG00000159111.MRPL10	17	45900638	45908900	0.2458	1.12088	0.26234	0.001
ROSMAP	ENSG00000100890.KIAA0391	14	35591052	35743271	0.0632	1.12033	0.26258	0
ROSMAP	ENSG00000142583.SLC2A5	1	9095166	9148537	0.2191	1.11746	0.2638	0.001
ROSMAP	ENSG00000173540.GMPPB	3	49754277	49761384	0.1884	-1.11658	0.264	0.002
ROSMAP	ENSG00000138231.DBR1	3	137879854	137893791	0.0461	1.115	0.265	0.001
ROSMAP	ENSG00000164219.PGGT1B	5	114546527	114598569	0.031	-1.114	0.26528	0
ROSMAP	ENSG00000181195.PENK	8	57349233	57359293	0.0836	1.1101	0.26698	0.001
ROSMAP	ENSG00000187239.FNBP1	9	132649466	132805473	0.0614	-1.108	0.26786	0.002
ROSMAP	ENSG00000127884.ECHS1	10	135175984	135187193	0.1661	1.10667	0.26843	0.002
ROSMAP	ENSG00000169762.TAPT1	4	16162128	16229033	0.0387	-1.1062	0.2686	0
ROSMAP	ENSG00000196616.ADH1B	4	100226121	100242558	0.0658	1.1064	0.2686	0
ROSMAP	ENSG00000087299.L2HGDH	14	50704281	50779266	0.1047	1.10623	0.26863	0.011
ROSMAP	ENSG00000154065.ANKRD29	18	21178890	21242849	0.0535	-1.106	0.2687	0
ROSMAP	ENSG00000176915.ANKLE2	12	133302254	133338474	0.0397	-1.104	0.26959	0
ROSMAP	ENSG00000167193.CRK	17	1323983	1366456	0.0337	-1.10111	0.27085	0
ROSMAP	ENSG00000104823.ECH1	19	39306062	39322645	0.2702	1.1	0.271	0.002
ROSMAP	ENSG00000158793.NIT1	1	161087876	161095235	0.5796	1.09786	0.272267	0.002
ROSMAP	ENSG00000108010.GLRX3	10	131934663	131982785	0.0975	1.097	0.27264	0.002
ROSMAP	ENSG00000113048.MRPS27	5	71515236	71616473	0.0398	-1.096	0.27308	0
ROSMAP	ENSG00000156253.RWDD2B	21	30376705	30391699	0.329	-1.095	0.273517	0.002
ROSMAP	ENSG00000140575.IQGAP1	15	90931450	91045475	0.0576	-1.0941	0.273909	0.003
ROSMAP	ENSG00000219607.PPP1R3G	6	5085720	5087455	0.078	-1.09171	0.27496	0
ROSMAP	ENSG00000129353.SLC44A2	19	10713133	10755235	0.0238	-1.0906	0.275	0.001
ROSMAP	ENSG00000149809.TM7SF2	11	64879317	64883856	0.0625	-1.0904	0.27553	0
ROSMAP	ENSG00000128059.PPAT	4	57259528	57301781	0.1417	1.09	0.2757	0.002
ROSMAP	ENSG00000144895.EIF2A	3	150264465	150302029	0.0671	-1.08631	0.277	0
ROSMAP	ENSG00000130005.GAMT	19	1397091	1401569	0.0896	1.085	0.278	0.002
ROSMAP	ENSG00000014123.UFL1	6	96969471	97003152	0.056	-1.082	0.27925	0.002
ROSMAP	ENSG00000115828.QPCT	2	37571717	37600465	0.1262	-1.082	0.2793	0.002
ROSMAP	ENSG00000160584.SIK3	11	116714118	116969153	0.0506	-1.081	0.2797	0
ROSMAP	ENSG00000130396.MLLT4	6	168227602	168372703	0.0417	1.07555	0.28213	0
ROSMAP	ENSG00000183605.SFXN4	10	120900279	120925179	0.2602	1.07526	0.28226	0.002
ROSMAP	ENSG00000124214.STAU1	20	47729878	47804904	0.0379	-1.075	0.282375	0
ROSMAP	ENSG00000115902.SLC1A4	2	65215611	65250999	0.1004	1.0731	0.2832	0.004
ROSMAP	ENSG00000196365.LONP1	19	5691845	5720583	0.1985	-1.0725	0.284	0.002
ROSMAP	ENSG00000234224.TMEM229A	7	123670973	123673523	0.128	-1.07172	0.284	0.001
ROSMAP	ENSG00000121060.TRIM25	17	54965270	54991399	0.0983	-1.071	0.28417	0.002
ROSMAP	ENSG00000092931.MFSD11	17	74731947	74777531	0.0558	-1.069	0.28507	0.001
ROSMAP	ENSG00000107020.PLGRKT	9	5357973	5437878	0.2052	1.0638	0.2874	0.002
ROSMAP	ENSG00000100934.SEC23A	14	39501123	39578850	0.1032	-1.0633	0.28765	0.002
ROSMAP	ENSG00000171714.ANO5	11	22214722	22304903	0.3133	1.0633	0.28767	0.002
ROSMAP	ENSG00000137845.ADAM10	15	58887403	59042177	0.0724	-1.0624	0.28806	0
ROSMAP	ENSG00000145982.FARS2	6	5261277	5771813	0.1466	-1.06006	0.28912	0.002
ROSMAP	ENSG00000070785.EIF2B3	1	45316450	45452282	0.0331	1.05921	0.289504	0.001
ROSMAP	ENSG00000074695.LMAN1	18	56995055	57027194	0.08	-1.058	0.2901	0.002
ROSMAP	ENSG00000158825.CDA	1	20915441	20945401	0.1599	1.05646	0.290756	0.002
ROSMAP	ENSG00000107959.PITRM1	10	3179920	3215003	0.4635	1.05216	0.29273	0.01
ROSMAP	ENSG00000070061.IKBKAP	9	111629797	111696396	0.1241	1.0518	0.29287	0.002
ROSMAP	ENSG00000163975.MFI2	3	196715492	196756687	0.1654	-1.05155	0.293	0.001
ROSMAP	ENSG00000170430.MGMT	10	131265448	131566271	0.6087	-1.05156	0.293	0.007
ROSMAP	ENSG00000080815.PSEN1	14	73603126	73690399	0.0955	1.05127	0.29313	0.001
ROSMAP	ENSG00000198648.STK39	2	168810530	169104651	0.0425	1.05	0.2937	0.001
ROSMAP	ENSG00000172340.SUCLG2	3	67410884	67705038	0.1309	1.04977	0.294	0.002
ROSMAP	ENSG00000093144.ECHDC1	6	127609855	127664754	0.0989	-1.04715	0.29503	0
ROSMAP	ENSG00000170266.GLB1	3	33038100	33138722	0.0845	-1.046	0.296	0.002
ROSMAP	ENSG00000140598.EFTUD1	15	82422571	82555104	0.1162	1.0434	0.296745	0.002
ROSMAP	ENSG00000021826.CPS1	2	211342406	211543831	0.0683	1.0432	0.2968	0.001
ROSMAP	ENSG00000105135.ILVBL	19	15225795	15236596	0.0816	1.0439	0.297	0.001
ROSMAP	ENSG00000143924.EML4	2	42396490	42559688	0.1673	-1.0423	0.2973	0
ROSMAP	ENSG00000171097.CCBL1	9	131595221	131644773	0.0754	-1.042	0.29743	0
ROSMAP	ENSG00000110074.FOXRED1	11	126138950	126148026	0.0387	-1.041	0.29788	0
ROSMAP	ENSG00000105819.PMPCB	7	102937869	102969958	0.0636	1.04	0.298	0.001
ROSMAP	ENSG00000157445.CACNA2D3	3	54156574	55108584	0.133	1.04109	0.298	0.001
ROSMAP	ENSG00000112339.HBS1L	6	135281516	135424194	0.1464	-1.04023	0.29823	0.001
ROSMAP	ENSG00000198087.CD2AP	6	47445525	47594999	0.0598	-1.03984	0.29842	0
ROSMAP	ENSG00000091640.SPAG7	17	4862521	4871167	0.1226	-1.036	0.3002	0.002
ROSMAP	ENSG00000110108.TMEM109	11	60681346	60690915	0.1482	-1.0353	0.30051	0
ROSMAP	ENSG00000108187.PBLD	10	70042417	70092806	0.2181	-1.03155	0.30228	0.002
ROSMAP	ENSG00000132394.EEFSEC	3	127872297	128127485	0.0621	-1.031	0.303	0.002
ROSMAP	ENSG00000170584.NUDCD2	5	162873532	162887146	0.0356	-1.029	0.30348	0.001
ROSMAP	ENSG00000196151.WDSUB1	2	160092304	160143310	0.4069	1.0278	0.304	0.002
ROSMAP	ENSG00000138772.ANXA3	4	79472673	79531597	0.1436	-1.0262	0.3048	0.004
ROSMAP	ENSG00000116171.SCP2	1	53392901	53517375	0.0309	1.026	0.304892	0
ROSMAP	ENSG00000151892.GFRA1	10	117816444	118032979	0.2469	-1.02461	0.30555	0.003
ROSMAP	ENSG00000137198.GMPR	6	16238811	16295780	0.0571	1.02405	0.30581	0
ROSMAP	ENSG00000100209.HSCB	22	29138019	29153503	0.0537	-1.0196	0.3079	0
ROSMAP	ENSG00000135823.STX6	1	180941861	180992047	0.0562	1.01795	0.308701	0.001
ROSMAP	ENSG00000128596.CCDC136	7	128430811	128462186	0.042	1.016	0.31	0
ROSMAP	ENSG00000177098.SCN4B	11	118004092	118023603	0.0331	-1.0105	0.31224	0
ROSMAP	ENSG00000078053.AMPH	7	38423305	38671167	0.1413	-1.00947	0.313	0.001
ROSMAP	ENSG00000163412.EIF4E3	3	71724567	71803924	0.2093	1.00837	0.313	0.001
ROSMAP	ENSG00000133812.SBF2	11	9800214	10315754	0.0652	-1.0089	0.31304	0
ROSMAP	ENSG00000115561.CHMP3	2	86730554	86948245	0.031	-1.007	0.3139	0
ROSMAP	ENSG00000168918.INPP5D	2	233924677	234116549	0.0586	-1.0067	0.3141	0
ROSMAP	ENSG00000196154.S100A4	1	153516089	153522612	0.0387	-1.006	0.314416	0.001
ROSMAP	ENSG00000004468.CD38	4	15779898	15854853	0.2217	-1.0056	0.3146	0.001
ROSMAP	ENSG00000005059.CCDC109B	4	110481361	110609874	0.1824	1.0035	0.3156	0
ROSMAP	ENSG00000072858.SIDT1	3	113251143	113348425	0.3326	1.00273	0.316	0.001
ROSMAP	ENSG00000125633.CCDC93	2	118673054	118771709	0.0678	-1.001	0.3168	0.001
ROSMAP	ENSG00000180776.ZDHHC20	13	21950263	22033509	0.0983	-0.9982	0.3182	0
ROSMAP	ENSG00000144834.TAGLN3	3	111717511	111732734	0.0946	0.996272	0.319	0.005
ROSMAP	ENSG00000121940.CLCC1	1	109472130	109506111	0.039	-0.99	0.322174	0
ROSMAP	ENSG00000140263.SORD	15	45315302	45369383	0.3405	0.9875	0.323408	0
ROSMAP	ENSG00000136153.LMO7	13	76194570	76434004	0.0471	-0.986	0.3241	0
ROSMAP	ENSG00000197969.VPS13A	9	79792269	80036457	0.0734	-0.9848	0.32472	0.001
ROSMAP	ENSG00000144647.POMGNT2	3	43120724	43147568	0.1051	0.984943	0.325	0.002
ROSMAP	ENSG00000174177.CTU2	16	88772871	88781794	0.1059	0.9842	0.325	0
ROSMAP	ENSG00000118596.SLC16A7	12	59989848	60176395	0.2487	-0.982	0.3261	0.002
ROSMAP	ENSG00000152583.SPARCL1	4	88394487	88452213	0.0529	0.982	0.3261	0.001
ROSMAP	ENSG00000111615.KRR1	12	75890684	75905416	0.079	0.981	0.32659	0.001
ROSMAP	ENSG00000075336.TIMM21	18	71815746	71826197	0.18	0.981	0.3266	0.002
ROSMAP	ENSG00000243444.PALM2	9	112403068	112713755	0.0854	-0.9756	0.32924	0.002
ROSMAP	ENSG00000167414.GNG8	19	47137333	47137942	0.3763	-0.9724	0.331	0.001
ROSMAP	ENSG00000151726.ACSL1	4	185676749	185747972	0.1188	0.9717	0.3312	0.001
ROSMAP	ENSG00000162999.DUSP19	2	183943287	183964733	0.193	-0.9716	0.3312	0.002
ROSMAP	ENSG00000104812.GYS1	19	49471382	49496567	0.1376	-0.9706	0.332	0.001
ROSMAP	ENSG00000112210.RAB23	6	57053607	57087078	0.0663	-0.96919	0.33245	0.002
ROSMAP	ENSG00000178202.KDELC2	11	108342832	108369159	0.049	-0.9682	0.33295	0
ROSMAP	ENSG00000125459.MSTO1	1	155579979	155718153	0.0338	-0.968	0.333044	0
ROSMAP	ENSG00000214114.MYCBP	1	39328636	39347289	0.09	0.968	0.333044	0.002
ROSMAP	ENSG00000065609.SNAP91	6	84262599	84419410	0.0537	0.96771	0.33319	0
ROSMAP	ENSG00000142669.SH3BGRL3	1	26605667	26608007	0.0539	0.96767	0.333208	0
ROSMAP	ENSG00000112294.ALDH5A1	6	24495080	24537435	0.203	-0.96767	0.33321	0.002
ROSMAP	ENSG00000167397.VKORC1	16	31102163	31107301	0.0644	-0.967	0.3335	0
ROSMAP	ENSG00000213965.NUDT19	19	33182867	33204702	0.2944	-0.9629	0.336	0.001
ROSMAP	ENSG00000119242.CCDC92	12	124403207	124457378	0.064	0.962	0.33605	0.002
ROSMAP	ENSG00000254505.CHMP4A	14	24678789	24683075	0.0716	-0.960309	0.3369	0.004
ROSMAP	ENSG00000166501.PRKCB	16	23847322	24231932	0.0656	0.9601	0.337	0.038
ROSMAP	ENSG00000178053.MLF1	3	158288952	158325041	0.061	-0.960485	0.337	0.002
ROSMAP	ENSG00000125505.MBOAT7	19	54677107	54693733	0.0632	-0.9578	0.338	0
ROSMAP	ENSG00000060971.ACAA1	3	38144620	38178733	0.088	0.957	0.339	0.002
ROSMAP	ENSG00000132155.RAF1	3	12625100	12705725	0.0828	-0.956	0.339	0
ROSMAP	ENSG00000144711.IQSEC1	3	12938719	13114617	0.169	-0.957	0.339	0.002
ROSMAP	ENSG00000105650.PDE4C	19	18318771	18366229	0.1002	-0.954	0.34	0.001
ROSMAP	ENSG00000163431.LMOD1	1	201865580	201915715	0.049	0.95407	0.34005	0
ROSMAP	ENSG00000147592.LACTB2	8	71547553	71581409	0.0996	0.9535	0.34031	0.001
ROSMAP	ENSG00000090861.AARS	16	70286198	70323446	0.0375	-0.9533	0.3404	0
ROSMAP	ENSG00000160678.S100A1	1	153600402	153604513	0.0348	0.94938	0.342429	0.001
ROSMAP	ENSG00000162368.CMPK1	1	47799469	47844511	0.672	-0.94675	0.343769	0.001
ROSMAP	ENSG00000110906.KCTD10	12	109886461	109915349	0.0485	0.9457	0.3443	0
ROSMAP	ENSG00000134121.CHL1	3	238279	451090	0.2407	-0.945204	0.345	0.001
ROSMAP	ENSG00000101439.CST3	20	23608534	23619110	0.0662	0.9441	0.345098	0
ROSMAP	ENSG00000242612.DECR2	16	451826	462487	0.1088	0.9438	0.3453	0.002
ROSMAP	ENSG00000135472.FAIM2	12	50260679	50298000	0.0679	-0.943	0.34568	0.001
ROSMAP	ENSG00000182934.SRPR	11	126132814	126139039	0.025	-0.9416	0.34638	0
ROSMAP	ENSG00000171298.GAA	17	78075355	78093678	0.208	0.94051	0.34695	0.001
ROSMAP	ENSG00000198561.CTNND1	11	57520715	57587018	0.0563	-0.938	0.34824	0.001
ROSMAP	ENSG00000140945.CDH13	16	82660408	83830204	0.2529	-0.9372	0.3487	0.002
ROSMAP	ENSG00000118473.SGIP1	1	66999066	67213982	0.0671	0.93673	0.348898	0.001
ROSMAP	ENSG00000063854.HAGH	16	1845621	1877195	0.3143	-0.9362	0.3492	0.003
ROSMAP	ENSG00000106853.PTGR1	9	114312002	114362135	0.451	-0.931	0.35187	0.001
ROSMAP	ENSG00000198721.ECI2	6	4115923	4135831	0.3286	-0.93022	0.35226	0.003
ROSMAP	ENSG00000138028.CGREF1	2	27321757	27341995	0.0401	-0.9298	0.3525	0
ROSMAP	ENSG00000079337.RAPGEF3	12	48128455	48164823	0.0676	0.9292	0.35281	0.001
ROSMAP	ENSG00000184144.CNTN2	1	205012325	205047627	0.0735	0.928	0.353408	0.001
ROSMAP	ENSG00000133943.C14orf159	14	91526677	91691976	0.7512	0.926416	0.35423	0.001
ROSMAP	ENSG00000127328.RAB3IP	12	70132461	70216984	0.0658	0.926	0.35445	0
ROSMAP	ENSG00000242110.AMACR	5	33986283	34008220	0.4115	-0.92591	0.35449	0.003
ROSMAP	ENSG00000160703.NLRX1	11	119037277	119054725	0.1486	-0.9258	0.35454	0.002
ROSMAP	ENSG00000120217.CD274	9	5450503	5470566	0.1703	-0.9255	0.35472	0.001
ROSMAP	ENSG00000175471.MCTP1	5	94039446	94620279	0.0843	-0.92524	0.35484	0.001
ROSMAP	ENSG00000171533.MAP6	11	75297963	75380165	0.1554	0.9224	0.3563	0.001
ROSMAP	ENSG00000116786.PLEKHM2	1	16010827	16061264	0.0344	0.92078	0.357165	0
ROSMAP	ENSG00000125247.TMTC4	13	101256181	101327347	0.1089	-0.9185	0.3584	0.001
ROSMAP	ENSG00000029639.TFB1M	6	155578643	155635627	0.0855	0.918	0.35862	0.001
ROSMAP	ENSG00000151376.ME3	11	86152150	86383678	0.1414	-0.9131	0.36117	0
ROSMAP	ENSG00000176974.SHMT1	17	18231187	18266856	0.3867	-0.91012	0.36276	0.001
ROSMAP	ENSG00000160226.C21orf2	21	45748827	45759285	0.1151	-0.9065	0.364682	0
ROSMAP	ENSG00000166411.IDH3A	15	78423840	78464291	0.1551	-0.9058	0.365062	0.002
ROSMAP	ENSG00000134014.ELP3	8	27947190	28048673	0.0328	0.9036	0.36618	0
ROSMAP	ENSG00000197045.GMFB	14	54941202	54955914	0.0473	-0.903	0.36653	0
ROSMAP	ENSG00000197959.DNM3	1	171810621	172387606	0.1245	0.9009	0.367643	0.001
ROSMAP	ENSG00000110090.CPT1A	11	68522088	68611878	0.1114	0.9008	0.36767	0.001
ROSMAP	ENSG00000170632.ARMC10	7	102715328	102740205	0.1988	0.89988	0.368	0.001
ROSMAP	ENSG00000232859.LYRM9	17	26205340	26221778	0.1974	-0.8982	0.36908	0.002
ROSMAP	ENSG00000169660.HEXDC	17	80376194	80400521	0.2368	0.89542	0.37056	0
ROSMAP	ENSG00000166260.COX11	17	53029263	53046146	0.0896	0.89432	0.37115	0.002
ROSMAP	ENSG00000163624.CDS1	4	85504132	85572491	0.1185	-0.8904	0.3732	0
ROSMAP	ENSG00000124181.PLCG1	20	39765600	39811629	0.1362	-0.8902	0.373332	0.001
ROSMAP	ENSG00000197226.TBC1D9B	5	179289066	179334859	0.4331	-0.89022	0.37335	0.001
ROSMAP	ENSG00000116675.DNAJC6	1	65713902	65881552	0.0583	-0.88829	0.374387	0
ROSMAP	ENSG00000151640.DPYSL4	10	134000404	134019280	0.1209	0.888	0.37454	0.002
ROSMAP	ENSG00000114956.DGUOK	2	74153953	74186088	0.4973	0.8872	0.375	0.001
ROSMAP	ENSG00000196743.GM2A	5	150591711	150650001	0.0484	0.88607	0.37558	0
ROSMAP	ENSG00000184792.OSBP2	22	31089769	31303811	0.0896	0.8859	0.3757	0.001
ROSMAP	ENSG00000105402.NAPA	19	47990894	48018497	0.2056	0.8849	0.376	0.001
ROSMAP	ENSG00000115808.STRN	2	37070783	37193615	0.0869	0.885	0.3762	0
ROSMAP	ENSG00000254986.DPP3	11	66247484	66277130	0.2952	0.883	0.37724	0.002
ROSMAP	ENSG00000115275.MOGS	2	74688184	74692537	0.0564	0.8826	0.3774	0.001
ROSMAP	ENSG00000078304.PPP2R5C	14	102228135	102394326	0.2797	0.882526	0.37749	0.002
ROSMAP	ENSG00000106605.BLVRA	7	43798279	43846939	0.1962	0.88135	0.378	0.001
ROSMAP	ENSG00000179399.GPC5	13	92050929	93519490	0.1269	0.8816	0.378	0.001
ROSMAP	ENSG00000122012.SV2C	5	75378997	75649764	0.0926	0.878	0.37994	0.002
ROSMAP	ENSG00000127948.POR	7	75528518	75616173	0.3236	0.87828	0.38	0.003
ROSMAP	ENSG00000090621.PABPC4	1	40026488	40042462	0.0517	0.87774	0.380086	0
ROSMAP	ENSG00000163686.ABHD6	3	58223233	58281420	0.1083	-0.876232	0.381	0.001
ROSMAP	ENSG00000128891.C15orf57	15	40820882	40857256	0.1025	-0.876	0.38103	0.001
ROSMAP	ENSG00000197043.ANXA6	5	150480273	150537443	0.1385	0.87571	0.38119	0.002
ROSMAP	ENSG00000165140.FBP1	9	97365415	97402531	0.1784	0.8749	0.38164	0.001
ROSMAP	ENSG00000143149.ALDH9A1	1	165631453	165668100	0.3739	0.87335	0.382475	0.002
ROSMAP	ENSG00000170017.ALCAM	3	105085753	105295744	0.193	0.872196	0.383	0.001
ROSMAP	ENSG00000196586.MYO6	6	76458909	76629254	0.2276	-0.87234	0.38302	0.001
ROSMAP	ENSG00000151806.GUF1	4	44680444	44702943	0.1726	-0.8712	0.3837	0.002
ROSMAP	ENSG00000197386.HTT	4	3076408	3245676	0.0484	0.8707	0.3839	0.001
ROSMAP	ENSG00000187323.DCC	18	49866542	51057784	0.104	0.869	0.3849	0.002
ROSMAP	ENSG00000118308.LRMP	12	25173936	25261268	0.0495	0.8681	0.38534	0
ROSMAP	ENSG00000087884.AAMDC	11	77532155	77629478	0.4115	-0.8673	0.38577	0.002
ROSMAP	ENSG00000054118.THRAP3	1	36690017	36770958	0.0536	0.86702	0.385929	0.004
ROSMAP	ENSG00000165714.LOH12CR1	12	12510013	12619840	0.1061	0.866	0.38649	0.001
ROSMAP	ENSG00000133460.SLC2A11	22	24198890	24228496	0.3469	-0.8644	0.3874	0.001
ROSMAP	ENSG00000181873.IBA57	1	228353516	228369958	0.0331	0.86036	0.389592	0.001
ROSMAP	ENSG00000100726.TELO2	16	1543345	1560458	0.0758	0.8576	0.3911	0
ROSMAP	ENSG00000147853.AK3	9	4711155	4742043	0.4068	-0.8575	0.39118	0.001
ROSMAP	ENSG00000165983.PTER	10	16478942	16555736	0.2226	0.85	0.39533	0.001
ROSMAP	ENSG00000111540.RAB5B	12	56367697	56388490	0.0309	0.849	0.39588	0
ROSMAP	ENSG00000162396.PARS2	1	55222571	55230187	0.136	0.848	0.396438	0.001
ROSMAP	ENSG00000026103.FAS	10	90750414	90775542	0.513	-0.84683	0.39709	0.001
ROSMAP	ENSG00000149541.B3GAT3	11	62382768	62389647	0.0833	0.846	0.39755	0.001
ROSMAP	ENSG00000140284.SLC27A2	15	50474393	50528592	0.0357	-0.846	0.397553	0
ROSMAP	ENSG00000160993.ALKBH4	7	102096685	102105323	0.1029	0.84591	0.398	0.002
ROSMAP	ENSG00000101160.CTSZ	20	57570240	57582302	0.0829	0.844	0.398669	0
ROSMAP	ENSG00000162482.AKR7A3	1	19609052	19615744	0.103	0.84303	0.399212	0.003
ROSMAP	ENSG00000138592.USP8	15	50716577	50793280	0.034	-0.8427	0.399395	0
ROSMAP	ENSG00000133103.COG6	13	40229764	40365802	0.0722	0.8426	0.3994	0
ROSMAP	ENSG00000151491.EPS8	12	15773092	16035263	0.0324	-0.842	0.39979	0
ROSMAP	ENSG00000133019.CHRM3	1	239549865	240078750	0.076	-0.84179	0.399908	0
ROSMAP	ENSG00000107745.MICU1	10	74127098	74385899	0.0615	0.84162	0.4	0
ROSMAP	ENSG00000160179.ABCG1	21	43619799	43717354	0.153	0.8416	0.400006	0
ROSMAP	ENSG00000116005.PCYOX1	2	70484518	70508323	0.171	0.841	0.4003	0.001
ROSMAP	ENSG00000135048.TMEM2	9	74298282	74431606	0.0623	0.8409	0.40042	0
ROSMAP	ENSG00000135931.ARMC9	2	232063260	232239548	0.0836	-0.84	0.4009	0
ROSMAP	ENSG00000196116.TDRD7	9	100174232	100258407	0.1216	0.84	0.40091	0.001
ROSMAP	ENSG00000156239.N6AMT1	21	30244513	30257693	0.4108	0.8398	0.401036	0.003
ROSMAP	ENSG00000168092.PAFAH1B2	11	117014983	117047610	0.0468	0.8393	0.40131	0.001
ROSMAP	ENSG00000125877.ITPA	20	3189514	3204516	0.7651	-0.8392	0.401377	0.001
ROSMAP	ENSG00000163288.GABRB1	4	46995740	47428461	0.0903	0.8386	0.4017	0.001
ROSMAP	ENSG00000011083.SLC6A7	5	149569520	149602351	0.0945	0.837	0.40259	0.001
ROSMAP	ENSG00000137106.GRHPR	9	37422663	37436987	0.0672	0.8359	0.4032	0.001
ROSMAP	ENSG00000143156.NME7	1	169101769	169337205	0.0567	0.83128	0.405818	0.002
ROSMAP	ENSG00000168397.ATG4B	2	242576628	242613272	0.1264	-0.8305	0.4063	0.003
ROSMAP	ENSG00000110536.PTPMT1	11	47586982	47595013	0.0574	-0.8294	0.40688	0.001
ROSMAP	ENSG00000166825.ANPEP	15	90328120	90358633	0.0783	-0.8268	0.408345	0
ROSMAP	ENSG00000052802.MSMO1	4	166248775	166264312	0.0415	-0.8266	0.4085	0
ROSMAP	ENSG00000185624.P4HB	17	79801035	79818570	0.0233	0.82607	0.40876	0
ROSMAP	ENSG00000140522.RLBP1	15	89753100	89764982	0.1249	-0.825	0.409372	0.001
ROSMAP	ENSG00000140043.PTGR2	14	74318547	74353530	0.7097	0.824566	0.40962	0.001
ROSMAP	ENSG00000079689.SCGN	6	25652464	25702011	0.0726	0.82237	0.41087	0
ROSMAP	ENSG00000037474.NSUN2	5	6599352	6633404	0.0812	-0.82221	0.41096	0.001
ROSMAP	ENSG00000107566.ERLIN1	10	101909851	101948091	0.3024	-0.821	0.41165	0.001
ROSMAP	ENSG00000144115.THNSL2	2	88469835	88486146	0.4757	-0.8192	0.4127	0.001
ROSMAP	ENSG00000183111.ARHGEF37	5	148931510	149014531	0.0817	-0.81876	0.41292	0.001
ROSMAP	ENSG00000135537.LACE1	6	108616098	108847999	0.0873	0.81807	0.41332	0
ROSMAP	ENSG00000117984.CTSD	11	1773982	1785222	0.1213	-0.8168	0.41407	0
ROSMAP	ENSG00000133059.DSTYK	1	205111632	205180727	0.0437	-0.81632	0.414316	0
ROSMAP	ENSG00000106077.ABHD11	7	73150424	73153197	0.2923	0.81451	0.415	0.001
ROSMAP	ENSG00000137806.NDUFAF1	15	41679551	41694717	0.2612	-0.8136	0.415902	0.001
ROSMAP	ENSG00000169299.PGM2	4	37828255	37864558	0.2259	0.812	0.4168	0.001
ROSMAP	ENSG00000152932.RAB3C	5	57878048	58155213	0.1141	-0.81	0.41794	0.001
ROSMAP	ENSG00000175895.PLEKHF2	8	96146032	96168912	0.0943	0.8084	0.41885	0
ROSMAP	ENSG00000118939.UCHL3	13	76123619	76180085	0.2077	0.8082	0.419	0.001
ROSMAP	ENSG00000107951.MTPAP	10	30598730	30663377	0.1349	-0.808	0.41909	0.001
ROSMAP	ENSG00000260230.FRRS1L	9	111892573	111929571	0.0437	0.808	0.41909	0.001
ROSMAP	ENSG00000138363.ATIC	2	216176540	216214487	0.3107	0.8074	0.4194	0.002
ROSMAP	ENSG00000110315.RNF141	11	10533225	10562777	0.257	0.8073	0.41951	0.001
ROSMAP	ENSG00000112425.EPM2A	6	145822719	146057160	0.1631	0.80624	0.4201	0
ROSMAP	ENSG00000178950.GAK	4	843064	926161	0.0612	0.805	0.4208	0.001
ROSMAP	ENSG00000113391.FAM172A	5	92953775	93447404	0.0682	-0.80484	0.42091	0.001
ROSMAP	ENSG00000167693.NXN	17	702553	883010	0.0765	0.80396	0.42142	0
ROSMAP	ENSG00000134201.GSTM5	1	110254864	110318050	0.4892	0.80364	0.421604	0.002
ROSMAP	ENSG00000169499.PLEKHA2	8	38758753	38831428	0.3756	-0.8027	0.42216	0.001
ROSMAP	ENSG00000198771.RCSD1	1	167599330	167675486	0.2248	-0.802	0.422553	0.002
ROSMAP	ENSG00000197885.NKIRAS1	3	23933151	23988082	0.0552	0.800792	0.423	0.001
ROSMAP	ENSG00000048392.RRM2B	8	103216730	103251346	0.1479	-0.801	0.42312	0.001
ROSMAP	ENSG00000089199.CHGB	20	5892076	5906007	0.0849	-0.801	0.423132	0
ROSMAP	ENSG00000135387.CAPRIN1	11	34073230	34122703	0.055	-0.8008	0.42327	0
ROSMAP	ENSG00000130348.QRSL1	6	107077453	107116292	0.098	-0.79847	0.4246	0.001
ROSMAP	ENSG00000107679.PLEKHA1	10	124134212	124191867	0.0418	-0.798	0.42487	0
ROSMAP	ENSG00000135916.ITM2C	2	231729354	231743963	0.0978	0.798	0.4249	0.001
ROSMAP	ENSG00000004660.CAMKK1	17	3763609	3798185	0.1711	-0.79738	0.42523	0.002
ROSMAP	ENSG00000135778.NTPCR	1	233086351	233119628	0.7271	0.79615	0.425945	0.002
ROSMAP	ENSG00000006607.FARP2	2	242295658	242434256	0.1528	-0.7951	0.4265	0.001
ROSMAP	ENSG00000119383.PPP2R4	9	131873229	131911225	0.2432	-0.7932	0.42765	0.001
ROSMAP	ENSG00000087303.NID2	14	52471521	52535712	0.0843	-0.793067	0.42774	0.002
ROSMAP	ENSG00000043093.DCUN1D1	3	182655862	182703741	0.0368	-0.791	0.429	0
ROSMAP	ENSG00000108091.CCDC6	10	61548521	61666414	0.0407	0.79015	0.42944	0
ROSMAP	ENSG00000109339.MAPK10	4	86936276	87515284	0.0583	0.7834	0.4334	0.001
ROSMAP	ENSG00000100288.CHKB	22	51017378	51039884	0.0847	-0.7827	0.4338	0
ROSMAP	ENSG00000080819.CPOX	3	98239976	98312567	0.4873	0.782932	0.434	0.001
ROSMAP	ENSG00000160439.RDH13	19	55550476	55582659	0.2091	0.783	0.434	0.001
ROSMAP	ENSG00000167004.PDIA3	15	44038590	44065477	0.0368	0.7809	0.434864	0
ROSMAP	ENSG00000134709.HOOK1	1	60280458	60342050	0.0532	-0.78021	0.435265	0
ROSMAP	ENSG00000161618.ALDH16A1	19	49956426	49974305	0.2329	-0.7793	0.436	0.001
ROSMAP	ENSG00000035141.FAM136A	2	70523107	70529222	0.3607	0.7778	0.4367	0.001
ROSMAP	ENSG00000124275.MTRR	5	7851299	7906138	0.201	-0.77569	0.43793	0.001
ROSMAP	ENSG00000162551.ALPL	1	21835858	21904905	0.066	0.773	0.439522	0.001
ROSMAP	ENSG00000099992.TBC1D10A	22	30687979	30723035	0.0422	-0.771	0.4407	0
ROSMAP	ENSG00000168827.GFM1	3	158362067	158410364	0.1279	0.769725	0.441	0.001
ROSMAP	ENSG00000187091.PLCD1	3	38048987	38071253	0.0983	-0.771322	0.441	0.001
ROSMAP	ENSG00000167526.RPL13	16	89627065	89630950	0.049	0.77	0.4413	0.001
ROSMAP	ENSG00000172345.STARD5	15	81601394	81616524	0.217	-0.7692	0.441758	0.002
ROSMAP	ENSG00000148660.CAMK2G	10	75572259	75634343	0.0614	-0.76894	0.44193	0
ROSMAP	ENSG00000117305.HMGCL	1	24128375	24165110	0.0745	-0.76828	0.44232	0.002
ROSMAP	ENSG00000049860.HEXB	5	73935848	74018472	0.0836	-0.768	0.44249	0.001
ROSMAP	ENSG00000107819.SFXN3	10	102790991	102800998	0.4923	0.76773	0.44265	0.004
ROSMAP	ENSG00000132002.DNAJB1	19	14625582	14640582	0.0763	-0.7654	0.444	0.003
ROSMAP	ENSG00000178096.BOLA1	1	149859440	149872351	0.2211	0.76463	0.44449	0.001
ROSMAP	ENSG00000001561.ENPP4	6	46097730	46114436	0.0757	0.76245	0.44579	0.002
ROSMAP	ENSG00000157353.FUK	16	70488324	70514177	0.2283	-0.761	0.4467	0
ROSMAP	ENSG00000175287.PHYHD1	9	131683174	131704320	0.2729	-0.7597	0.44746	0.001
ROSMAP	ENSG00000077232.DNAJC10	2	183580999	183659191	0.0824	0.7596	0.4475	0.001
ROSMAP	ENSG00000164307.ERAP1	5	96096521	96143803	0.5707	0.75893	0.44789	0.001
ROSMAP	ENSG00000149218.ENDOD1	11	94822974	94865809	0.0853	-0.7588	0.448	0
ROSMAP	ENSG00000187764.SEMA4D	9	91975702	92113045	0.058	-0.7583	0.44828	0
ROSMAP	ENSG00000184983.NDUFA6	22	42481529	42486959	0.0944	-0.7574	0.4488	0.001
ROSMAP	ENSG00000160124.CCDC58	3	122078438	122102078	0.216	0.757	0.449	0.001
ROSMAP	ENSG00000183785.TUBA8	22	18593097	18629321	0.1939	-0.7565	0.4494	0.001
ROSMAP	ENSG00000243789.JMJD7	15	42120283	42129779	0.1073	-0.7555	0.449934	0.001
ROSMAP	ENSG00000185238.PRMT3	11	20409076	20530840	0.0401	0.7525	0.45175	0
ROSMAP	ENSG00000166548.TK2	16	66541906	66586447	0.051	0.7519	0.4521	0.001
ROSMAP	ENSG00000148482.SLC39A12	10	18240768	18332221	0.1473	0.75167	0.45225	0.001
ROSMAP	ENSG00000100347.SAMM50	22	44351301	44406411	0.0758	0.751	0.4527	0.001
ROSMAP	ENSG00000100612.DHRS7	14	60610838	60636574	0.0658	0.750551	0.45292	0.001
ROSMAP	ENSG00000169062.UPF3A	13	115047059	115071283	0.1662	0.7492	0.4537	0.001
ROSMAP	ENSG00000188690.UROS	10	127477146	127511817	0.1281	-0.749	0.45386	0.001
ROSMAP	ENSG00000196139.AKR1C3	10	5077546	5149878	0.1172	0.74889	0.45392	0.001
ROSMAP	ENSG00000182054.IDH2	15	90626277	90645736	0.0661	-0.748	0.45446	0
ROSMAP	ENSG00000131981.LGALS3	14	55590828	55612126	0.2375	0.747248	0.45491	0.008
ROSMAP	ENSG00000013374.NUB1	7	151038785	151075535	0.0394	0.74721	0.455	0
ROSMAP	ENSG00000136295.TTYH3	7	2671585	2704436	0.1006	0.74635	0.455	0.002
ROSMAP	ENSG00000145882.PCYOX1L	5	148737570	148749216	0.1328	0.74497	0.45629	0.001
ROSMAP	ENSG00000157881.PANK4	1	2439972	2458039	0.0865	-0.74441	0.456628	0.001
ROSMAP	ENSG00000198276.UCKL1	20	62571186	62587769	0.1036	-0.7443	0.456695	0
ROSMAP	ENSG00000137992.DBT	1	100652475	100715390	0.0847	-0.743	0.457482	0.001
ROSMAP	ENSG00000155380.SLC16A1	1	113454469	113499635	0.046	-0.743	0.457482	0
ROSMAP	ENSG00000088205.DDX18	2	118572226	118589955	0.0807	-0.7421	0.458	0.001
ROSMAP	ENSG00000205356.TECPR1	7	97843936	97881563	0.2667	0.74206	0.458	0.001
ROSMAP	ENSG00000134461.ANKRD16	10	5903580	5931869	0.2113	0.74063	0.45892	0.001
ROSMAP	ENSG00000167969.ECI1	16	2289396	2302301	0.4603	-0.74	0.4593	0.001
ROSMAP	ENSG00000130244.FAM98C	19	38893775	38899728	0.1044	-0.7383	0.46	0.001
ROSMAP	ENSG00000107021.TBC1D13	9	131549483	131572711	0.0869	0.738	0.46051	0.001
ROSMAP	ENSG00000163820.FYCO1	3	45959396	46037316	0.0322	-0.737	0.461	0
ROSMAP	ENSG00000014919.COX15	10	101471601	101491857	0.0724	-0.736	0.46173	0.001
ROSMAP	ENSG00000173166.RAPH1	2	204259068	204400133	0.0346	0.7352	0.4622	0
ROSMAP	ENSG00000142186.SCYL1	11	65292548	65306175	0.0432	-0.7341	0.46286	0
ROSMAP	ENSG00000170419.VSTM2A	7	54610018	54638773	0.0556	0.73433	0.463	0
ROSMAP	ENSG00000175792.RUVBL1	3	127783621	127872757	0.0835	-0.732589	0.464	0.001
ROSMAP	ENSG00000158863.FAM160B2	8	21946670	21962409	0.047	0.7316	0.46441	0
ROSMAP	ENSG00000120697.ALG5	13	37523912	37574398	0.0664	0.729	0.466	0
ROSMAP	ENSG00000153956.CACNA2D1	7	81575760	82073114	0.0722	-0.729	0.466	0.001
ROSMAP	ENSG00000117266.CDK18	1	205473723	205501921	0.2046	-0.72777	0.466755	0.001
ROSMAP	ENSG00000184254.ALDH1A3	15	101417919	101456831	0.4066	0.7277	0.466807	0.001
ROSMAP	ENSG00000163655.GMPS	3	155588325	155661815	0.0555	0.727	0.467	0
ROSMAP	ENSG00000243156.MICAL3	22	18270415	18507325	0.0978	0.7273	0.467	0
ROSMAP	ENSG00000183773.AIFM3	22	21319396	21335649	0.088	-0.7273	0.4671	0
ROSMAP	ENSG00000116299.KIAA1324	1	109656301	109749401	0.0709	-0.727	0.467226	0.001
ROSMAP	ENSG00000185340.GAS2L1	22	29702572	29708774	0.0402	0.7263	0.4676	0
ROSMAP	ENSG00000141560.FN3KRP	17	80674559	80688204	0.6054	0.72618	0.46773	0.001
ROSMAP	ENSG00000105655.ISYNA1	19	18545198	18549111	0.0189	-0.726	0.468	0
ROSMAP	ENSG00000144827.ABHD10	3	111697857	111712210	0.204	0.724	0.469	0.001
ROSMAP	ENSG00000106714.CNTNAP3	9	39072764	39288312	0.24	-0.7232	0.46956	0
ROSMAP	ENSG00000072756.TRNT1	3	3168600	3192563	0.0995	0.721	0.471	0.001
ROSMAP	ENSG00000258429.PDF	16	69362524	69364498	0.0917	-0.7201	0.4715	0.001
ROSMAP	ENSG00000150967.ABCB9	12	123405498	123466196	0.1069	-0.72	0.47152	0.001
ROSMAP	ENSG00000232112.TMA7	3	48481667	48485616	0.0215	0.72	0.472	0
ROSMAP	ENSG00000057608.GDI2	10	5807186	5884095	0.1034	0.71804	0.47274	0.001
ROSMAP	ENSG00000142459.EVI5L	19	7895119	7929862	0.0473	0.718	0.473	0
ROSMAP	ENSG00000112031.MTRF1L	6	153308497	153323820	0.1418	0.717	0.47337	0.001
ROSMAP	ENSG00000104524.PYCRL	8	144686083	144691943	0.2781	-0.7169	0.47341	0.001
ROSMAP	ENSG00000116663.FBXO6	1	11724181	11734411	0.0799	-0.71605	0.473959	0.001
ROSMAP	ENSG00000106771.TMEM245	9	111777432	111882225	0.1555	0.7157	0.47415	0.001
ROSMAP	ENSG00000113361.CDH6	5	31193857	31329253	0.1774	-0.71514	0.47452	0.001
ROSMAP	ENSG00000100243.CYB5R3	22	43013846	43045574	0.1699	0.7137	0.4754	0.004
ROSMAP	ENSG00000134905.CARS2	13	111293759	111365950	0.4289	0.7116	0.4767	0.001
ROSMAP	ENSG00000141295.SCRN2	17	45915058	45918699	0.3213	0.71012	0.47763	0.009
ROSMAP	ENSG00000171503.ETFDH	4	159593277	159630775	0.0836	0.7093	0.4781	0
ROSMAP	ENSG00000136044.APPL2	12	105567074	105630016	0.073	-0.7081	0.4789	0
ROSMAP	ENSG00000099282.TSPAN15	10	71211229	71267425	0.0513	-0.70795	0.47898	0
ROSMAP	ENSG00000122085.MTERFD2	2	242011584	242041747	0.0945	-0.7072	0.4795	0.001
ROSMAP	ENSG00000132294.EFR3A	8	132916335	133025889	0.0676	0.706	0.48019	0.001
ROSMAP	ENSG00000158806.NPM2	8	21881636	21894408	0.3242	0.7057	0.48039	0
ROSMAP	ENSG00000167434.CA4	17	58227297	58248260	0.1572	0.7056	0.48044	0.001
ROSMAP	ENSG00000125652.ALKBH7	19	6372444	6375042	0.1335	0.705	0.481	0.001
ROSMAP	ENSG00000129219.PLD2	17	4710391	4726729	0.1363	0.70319	0.48194	0.002
ROSMAP	ENSG00000137500.CCDC90B	11	82970139	82997450	0.0654	-0.703	0.48206	0
ROSMAP	ENSG00000137145.DENND4C	9	19230433	19374139	0.1113	0.7026	0.48229	0.001
ROSMAP	ENSG00000157851.DPYSL5	2	27070615	27173219	0.1904	0.7019	0.4827	0.001
ROSMAP	ENSG00000163453.IGFBP7	4	57896939	57976551	0.0645	-0.702	0.4827	0.001
ROSMAP	ENSG00000006625.GGCT	7	30536237	30591095	0.2678	-0.7022	0.483	0.001
ROSMAP	ENSG00000123360.PDE1B	12	54943134	54973023	0.1529	-0.7013	0.48312	0.002
ROSMAP	ENSG00000133835.HSD17B4	5	118788138	118972894	0.2042	-0.701	0.4833	0.001
ROSMAP	ENSG00000169855.ROBO1	3	78646390	79816965	0.0866	0.70007	0.484	0.001
ROSMAP	ENSG00000100116.GCAT	22	38203912	38213183	0.5526	0.6996	0.4842	0.001
ROSMAP	ENSG00000103121.CMC2	16	81009698	81053875	0.2191	-0.6993	0.4844	0.001
ROSMAP	ENSG00000182621.PLCB1	20	8112824	8949003	0.101	0.6991	0.484499	0
ROSMAP	ENSG00000030582.GRN	17	42422614	42430470	0.0596	0.699	0.48455	0
ROSMAP	ENSG00000073008.PVR	19	45147098	45166850	0.1561	0.6975	0.485	0.005
ROSMAP	ENSG00000117899.MESDC2	15	81239667	81282219	0.101	-0.6948	0.487182	0.003
ROSMAP	ENSG00000118482.PHF3	6	64345725	64489229	0.0518	-0.6945	0.48737	0
ROSMAP	ENSG00000081087.OSTM1	6	108362613	108487058	0.0281	-0.694	0.48768	0
ROSMAP	ENSG00000073169.SELO	22	50639408	50656045	0.1107	-0.6934	0.4881	0
ROSMAP	ENSG00000179163.FUCA1	1	24171567	24194784	0.0283	0.69059	0.489823	0
ROSMAP	ENSG00000075651.PLD1	3	171318195	171528740	0.0371	-0.691	0.49	0
ROSMAP	ENSG00000146574.CCZ1B	7	6833765	6866401	0.1154	-0.691	0.49	0.001
ROSMAP	ENSG00000159784.FAM131B	7	143050493	143059863	0.1351	-0.691	0.49	0.001
ROSMAP	ENSG00000168393.DTYMK	2	242615157	242626406	0.105	0.69	0.4902	0.001
ROSMAP	ENSG00000115365.LANCL1	2	211295973	211342376	0.0393	0.6893	0.4907	0.001
ROSMAP	ENSG00000122359.ANXA11	10	81910645	81965328	0.3596	0.68612	0.49264	0.002
ROSMAP	ENSG00000131165.CHMP1A	16	89710839	89724253	0.0568	-0.685	0.4933	0.001
ROSMAP	ENSG00000006118.TMEM132A	11	60691935	60704631	0.0854	-0.6842	0.49384	0
ROSMAP	ENSG00000083099.LYRM2	6	90277863	90348472	0.2322	-0.682	0.49524	0.001
ROSMAP	ENSG00000065357.DGKA	12	56321103	56347811	0.0665	-0.6807	0.49609	0.001
ROSMAP	ENSG00000118804.FAM47E-STBD1	4	77172886	77232752	0.0992	0.6789	0.4972	0
ROSMAP	ENSG00000072952.MRVI1	11	10594638	10715535	0.1904	0.6786	0.49738	0.001
ROSMAP	ENSG00000132670.PTPRA	20	2844830	3019722	0.0341	0.6781	0.497738	0
ROSMAP	ENSG00000135636.DYSF	2	71680852	71913898	0.08	-0.6773	0.4982	0
ROSMAP	ENSG00000136802.LRRC8A	9	131644391	131680318	0.0523	-0.677	0.49841	0.001
ROSMAP	ENSG00000163630.SYNPR	3	63213991	63602597	0.0836	0.676055	0.499	0.001
ROSMAP	ENSG00000151413.NUBPL	14	31959162	32330430	0.1714	0.673498	0.50063	0.001
ROSMAP	ENSG00000085377.PREP	6	105725440	105850959	0.1075	-0.67293	0.50099	0.001
ROSMAP	ENSG00000188732.FAM221A	7	23719749	23742868	0.1606	0.67225	0.501	0.002
ROSMAP	ENSG00000171960.PPIH	1	43124096	43142429	0.0554	-0.672	0.501584	0
ROSMAP	ENSG00000170113.NIPA1	15	23043277	23100005	0.2176	-0.6718	0.501682	0.001
ROSMAP	ENSG00000169756.LIMS1	2	109150857	109303702	0.0899	0.6703	0.5027	0
ROSMAP	ENSG00000178927.C17orf62	17	80400465	80408705	0.0479	0.67011	0.50278	0
ROSMAP	ENSG00000015475.BID	22	18216906	18257536	0.0488	-0.669	0.5035	0.001
ROSMAP	ENSG00000185477.GPRIN3	4	90157537	90229161	0.2011	0.668	0.5041	0.003
ROSMAP	ENSG00000129515.SNX6	14	35030300	35099389	0.0708	0.667889	0.5042	0.002
ROSMAP	ENSG00000160307.S100B	21	48018875	48025121	0.1408	0.6678	0.504244	0.001
ROSMAP	ENSG00000116791.CRYZ	1	75171170	75199092	0.6612	-0.66535	0.505829	0.001
ROSMAP	ENSG00000138095.LRPPRC	2	44113647	44223144	0.0713	0.6635	0.507	0.001
ROSMAP	ENSG00000174705.SH3PXD2B	5	171752185	171881527	0.224	0.65972	0.50943	0.002
ROSMAP	ENSG00000117748.RPA2	1	28218035	28241257	0.0902	0.658	0.510538	0.001
ROSMAP	ENSG00000138777.PPA2	4	106290234	106395238	0.3112	-0.6579	0.5106	0.001
ROSMAP	ENSG00000159131.GART	21	34876238	34915797	0.4783	0.6571	0.511139	0.002
ROSMAP	ENSG00000152620.NADK2	5	36192694	36242381	0.2071	-0.65513	0.51238	0
ROSMAP	ENSG00000197930.ERO1L	14	53106634	53162618	0.0327	0.654909	0.51253	0
ROSMAP	ENSG00000133216.EPHB2	1	23037332	23241818	0.068	0.65482	0.512585	0.001
ROSMAP	ENSG00000131374.TBC1D5	3	17198654	18486309	0.1525	0.65455	0.513	0
ROSMAP	ENSG00000146085.MUT	6	49398073	49430904	0.1072	-0.65325	0.51359	0.001
ROSMAP	ENSG00000111450.STX2	12	131274145	131323811	0.0468	0.653	0.51376	0
ROSMAP	ENSG00000110063.DCPS	11	126173647	126215644	0.2515	0.6529	0.51384	0.001
ROSMAP	ENSG00000090266.NDUFB2	7	140390577	140422590	0.0503	-0.65304	0.514	0.001
ROSMAP	ENSG00000084207.GSTP1	11	67351066	67354131	0.1225	-0.6497	0.51591	0.002
ROSMAP	ENSG00000108561.C1QBP	17	5336097	5352150	0.0511	-0.64915	0.51624	0
ROSMAP	ENSG00000119640.ACYP1	14	75519924	75536186	0.1371	0.649	0.51634	0.001
ROSMAP	ENSG00000205758.CRYZL1	21	34961647	35016232	0.0755	0.6487	0.516532	0
ROSMAP	ENSG00000172009.THOP1	19	2785458	2813599	0.0239	0.6476	0.517	0
ROSMAP	ENSG00000172403.SYNPO2	4	119809996	119982402	0.068	0.6444	0.5193	0
ROSMAP	ENSG00000144199.FAHD2B	2	97749320	97760619	0.4035	0.6431	0.5201	0.003
ROSMAP	ENSG00000168702.LRP1B	2	140988992	142889270	0.1976	-0.6424	0.5206	0.001
ROSMAP	ENSG00000106701.FSD1L	9	108210077	108314714	0.1303	0.6417	0.52109	0.001
ROSMAP	ENSG00000162688.AGL	1	100315640	100389579	0.6233	0.63825	0.523314	0.001
ROSMAP	ENSG00000144559.TAMM41	3	11831916	11888393	0.342	-0.636692	0.524	0.002
ROSMAP	ENSG00000153132.CLGN	4	141309609	141349122	0.2988	-0.637	0.5241	0.001
ROSMAP	ENSG00000165912.PACSIN3	11	47199076	47207994	0.108	0.6348	0.52554	0.002
ROSMAP	ENSG00000187688.TRPV2	17	16318856	16340317	0.6273	-0.63469	0.52563	0.001
ROSMAP	ENSG00000138074.SLC5A6	2	27422455	27435826	0.123	0.6338	0.5262	0.001
ROSMAP	ENSG00000163155.LYSMD1	1	151132224	151138424	0.0575	-0.63321	0.526594	0
ROSMAP	ENSG00000244187.TMEM141	9	139685807	139687709	0.2755	-0.63	0.52869	0.001
ROSMAP	ENSG00000131016.AKAP12	6	151561134	151679692	0.1262	-0.62957	0.52898	0
ROSMAP	ENSG00000128591.FLNC	7	128470431	128499328	0.0827	0.63008	0.529	0.002
ROSMAP	ENSG00000196177.ACADSB	10	124768495	124817827	0.1016	-0.62882	0.52947	0.001
ROSMAP	ENSG00000160145.KALRN	3	123798870	124445172	0.0597	-0.625758	0.531	0
ROSMAP	ENSG00000114115.RBP1	3	139236276	139258671	0.1889	0.62481	0.532	0.001
ROSMAP	ENSG00000144909.OSBPL11	3	125247702	125313934	0.0393	-0.625	0.532	0
ROSMAP	ENSG00000151693.ASAP2	2	9346894	9545812	0.0982	-0.6231	0.5332	0.002
ROSMAP	ENSG00000137955.RABGGTB	1	76251879	76260764	0.0279	-0.622	0.533942	0
ROSMAP	ENSG00000144746.ARL6IP5	3	69134095	69155217	0.0914	-0.62219	0.534	0.001
ROSMAP	ENSG00000135766.EGLN1	1	231499497	231560790	0.0172	0.62134	0.534376	0
ROSMAP	ENSG00000198677.TTC37	5	94799599	94890711	0.0691	-0.62	0.53526	0.001
ROSMAP	ENSG00000087008.ACOX3	4	8368009	8442450	0.3896	-0.6169	0.5373	0.003
ROSMAP	ENSG00000116852.KIF21B	1	200938520	200992828	0.2575	-0.61664	0.537471	0
ROSMAP	ENSG00000113296.THBS4	5	79287134	79379110	0.0764	-0.616	0.53789	0.001
ROSMAP	ENSG00000151422.FER	5	108083523	108532542	0.0884	0.615	0.53855	0
ROSMAP	ENSG00000127554.GFER	16	2034208	2037750	0.0609	0.614	0.5392	0.001
ROSMAP	ENSG00000162836.ACP6	1	147101453	147142618	0.4812	-0.6138	0.539345	0.001
ROSMAP	ENSG00000132744.ACY3	11	67410026	67418130	0.5463	0.6129	0.53995	0.001
ROSMAP	ENSG00000140905.GCSH	16	81115566	81130008	0.0404	-0.6129	0.54	0.001
ROSMAP	ENSG00000164116.GUCY1A3	4	156587863	156653501	0.1037	-0.6125	0.5402	0
ROSMAP	ENSG00000109854.HTATIP2	11	20385231	20405329	0.1716	0.6123	0.54037	0.001
ROSMAP	ENSG00000099994.SUSD2	22	24577227	24585078	0.0663	-0.6086	0.5428	0.001
ROSMAP	ENSG00000049239.H6PD	1	9294834	9331396	0.1393	0.60834	0.542964	0.001
ROSMAP	ENSG00000107242.PIP5K1B	9	71320575	71624092	0.0566	0.6069	0.54393	0
ROSMAP	ENSG00000132692.BCAN	1	156611182	156629324	0.1183	-0.60561	0.544776	0.001
ROSMAP	ENSG00000248098.BCKDHA	19	41884215	41930910	0.2086	-0.6049	0.545	0
ROSMAP	ENSG00000014824.SLC30A9	4	41992489	42092474	0.1245	0.6049	0.5452	0.001
ROSMAP	ENSG00000165028.NIPSNAP3B	9	107526438	107539738	0.3299	-0.6043	0.54562	0.001
ROSMAP	ENSG00000091972.CD200	3	112051194	112081659	0.3915	-0.604	0.546	0.001
ROSMAP	ENSG00000121769.FABP3	1	31838472	31849697	0.0636	-0.603	0.546509	0.001
ROSMAP	ENSG00000164535.DAGLB	7	6448757	6523821	0.1608	0.60159	0.547	0.002
ROSMAP	ENSG00000013523.ANGEL1	14	77253588	77292589	0.0695	0.602	0.54717	0.001
ROSMAP	ENSG00000118873.RAB3GAP2	1	220321635	220445796	0.0534	0.601	0.54784	0.001
ROSMAP	ENSG00000143155.TIPRL	1	168148171	168169950	0.0924	-0.601	0.54784	0.001
ROSMAP	ENSG00000196872.KIAA1211L	2	99410309	99552722	0.0418	-0.5991	0.5491	0
ROSMAP	ENSG00000196943.NOP9	14	24769068	24778330	0.0629	-0.598	0.54984	0
ROSMAP	ENSG00000122778.KIAA1549	7	138516126	138666064	0.0906	0.59709	0.55	0.001
ROSMAP	ENSG00000178301.AQP11	11	77300436	77321400	0.0493	0.5978	0.55	0
ROSMAP	ENSG00000187231.SESTD1	2	179966419	180129517	0.0301	-0.5974	0.5502	0
ROSMAP	ENSG00000168993.CPLX1	4	778745	819986	0.0365	-0.5967	0.5507	0
ROSMAP	ENSG00000177542.SLC25A22	11	790475	798316	0.1364	-0.596	0.55118	0.001
ROSMAP	ENSG00000169567.HINT1	5	130494720	130507428	0.0641	-0.59553	0.55149	0.001
ROSMAP	ENSG00000139131.YARS2	12	32880424	32908836	0.0592	0.591	0.55452	0.001
ROSMAP	ENSG00000247077.PGAM5	12	133287405	133299228	0.0776	0.5895	0.55554	0
ROSMAP	ENSG00000160216.AGPAT3	21	45285067	45406417	0.0766	-0.589	0.555861	0
ROSMAP	ENSG00000136051.KIAA1033	12	105501102	105562912	0.0437	-0.5882	0.55641	0
ROSMAP	ENSG00000198010.DLGAP2	8	1449532	1656642	0.0753	-0.587	0.5572	0.001
ROSMAP	ENSG00000101367.MAPRE1	20	31407699	31438211	0.0889	0.5859	0.557954	0
ROSMAP	ENSG00000164708.PGAM2	7	44102326	44105186	0.1823	-0.58366	0.559	0.002
ROSMAP	ENSG00000020922.MRE11A	11	94152895	94227074	0.2438	-0.5828	0.56001	0.001
ROSMAP	ENSG00000159322.ADPGK	15	73043710	73078187	0.1032	-0.581	0.56124	0.001
ROSMAP	ENSG00000113552.GNPDA1	5	141371314	141392606	0.2496	0.58052	0.56157	0.001
ROSMAP	ENSG00000111052.LIN7A	12	81186299	81331704	0.0731	0.5797	0.56214	0.001
ROSMAP	ENSG00000102908.NFAT5	16	69598997	69738569	0.178	-0.5792	0.5625	0
ROSMAP	ENSG00000156219.ART3	4	76932337	77033955	0.1987	0.5792	0.5625	0.003
ROSMAP	ENSG00000104497.SNX16	8	82711816	82755101	0.0969	0.579	0.56259	0
ROSMAP	ENSG00000093010.COMT	22	19929130	19957498	0.4213	0.579	0.5626	0.001
ROSMAP	ENSG00000177119.ANO6	12	45609770	45834187	0.1131	0.5788	0.56273	0.001
ROSMAP	ENSG00000072954.TMEM38A	19	16771938	16800840	0.0432	-0.5783	0.563	0
ROSMAP	ENSG00000253710.ALG11	13	52586534	52603800	0.0734	0.578	0.5633	0.001
ROSMAP	ENSG00000073578.SDHA	5	218356	256815	0.1072	0.577	0.56394	0.001
ROSMAP	ENSG00000161267.BDH1	3	197236654	197300194	0.5851	-0.577335	0.564	0.001
ROSMAP	ENSG00000041353.RAB27B	18	52385091	52562747	0.1618	0.575	0.5653	0.001
ROSMAP	ENSG00000240771.ARHGEF25	12	58003963	58013162	0.1082	-0.5722	0.5672	0.001
ROSMAP	ENSG00000105254.TBCB	19	36605191	36616849	0.1055	-0.569	0.569	0
ROSMAP	ENSG00000099977.DDT	22	24313554	24322660	0.6169	0.5685	0.5697	0.001
ROSMAP	ENSG00000162390.ACOT11	1	55007930	55104865	0.3431	0.56736	0.570466	0.001
ROSMAP	ENSG00000125741.OPA3	19	46030685	46105470	0.0302	0.5664	0.571	0
ROSMAP	ENSG00000159348.CYB5R1	1	202930997	202936408	0.0802	-0.56595	0.571425	0.001
ROSMAP	ENSG00000088543.C3orf18	3	50595462	50608458	0.0582	0.565742	0.572	0.001
ROSMAP	ENSG00000213977.TAX1BP3	17	3566196	3571976	0.065	-0.565	0.57207	0.001
ROSMAP	ENSG00000189060.H1F0	22	38201114	38203442	0.032	0.5632	0.5733	0
ROSMAP	ENSG00000148057.IDNK	9	86237964	86259045	0.0568	0.563	0.5734	0
ROSMAP	ENSG00000213689.TREX1	3	48506445	48509044	0.0857	0.562	0.574	0.001
ROSMAP	ENSG00000089050.RBBP9	20	18467184	18477887	0.1223	0.5622	0.574007	0.001
ROSMAP	ENSG00000135069.PSAT1	9	80912059	80945009	0.2401	0.5609	0.57487	0.002
ROSMAP	ENSG00000120254.MTHFD1L	6	151186685	151423023	0.1179	0.56037	0.57523	0
ROSMAP	ENSG00000127445.PIN1	19	9945933	9960358	0.0315	0.5599	0.576	0
ROSMAP	ENSG00000166896.XRCC6BP1	12	58335324	58351052	0.054	0.559	0.57616	0
ROSMAP	ENSG00000119041.GTF3C3	2	197627756	197664449	0.0536	0.559	0.5762	0
ROSMAP	ENSG00000006128.TAC1	7	97361220	97369784	0.0427	0.55723	0.577	0
ROSMAP	ENSG00000115129.TP53I3	2	24300303	24308731	0.2989	0.5561	0.5782	0.001
ROSMAP	ENSG00000076685.NT5C2	10	104845940	104953056	0.0391	0.55271	0.58046	0
ROSMAP	ENSG00000108018.SORCS1	10	108333421	108924292	0.1225	-0.55198	0.58096	0
ROSMAP	ENSG00000163382.APOA1BP	1	156561554	156564091	0.2428	-0.55178	0.5811	0.001
ROSMAP	ENSG00000091409.ITGA6	2	173292082	173371181	0.152	-0.5513	0.5814	0.001
ROSMAP	ENSG00000241837.ATP5O	21	35275757	35288284	0.234	0.549	0.583005	0.001
ROSMAP	ENSG00000176715.ACSF3	16	89154783	89222254	0.5069	0.547	0.5844	0.002
ROSMAP	ENSG00000063761.ADCK1	14	78266426	78401355	0.2701	-0.546192	0.58493	0.002
ROSMAP	ENSG00000042493.CAPG	2	85621871	85645555	0.3746	-0.5449	0.5858	0.004
ROSMAP	ENSG00000173267.SNCG	10	88718375	88723017	0.1877	-0.54423	0.58628	0.002
ROSMAP	ENSG00000137364.TPMT	6	18128542	18155305	0.5865	-0.5433	0.58692	0.001
ROSMAP	ENSG00000170248.PDCD6IP	3	33839844	33911194	0.036	-0.543	0.587	0
ROSMAP	ENSG00000161217.PCYT1A	3	195941093	196014828	0.0865	-0.542093	0.588	0.001
ROSMAP	ENSG00000129151.BBOX1	11	27062272	27149356	0.2223	-0.5413	0.5883	0.001
ROSMAP	ENSG00000154027.AK5	1	77747736	78025651	0.1215	0.54006	0.589157	0.001
ROSMAP	ENSG00000008118.CAMK1G	1	209757062	209787283	0.0586	0.54	0.589197	0.001
ROSMAP	ENSG00000213465.ARL2	11	64781585	64789656	0.0439	-0.5391	0.58984	0
ROSMAP	ENSG00000112304.ACOT13	6	24667263	24705293	0.0518	0.53836	0.59033	0
ROSMAP	ENSG00000164237.CMBL	5	10275987	10308138	0.0554	-0.5371	0.5912	0
ROSMAP	ENSG00000164983.TMEM65	8	125324231	125384933	0.085	0.5353	0.59246	0.003
ROSMAP	ENSG00000185418.TARSL2	15	102193801	102264807	0.1073	0.5329	0.594108	0.001
ROSMAP	ENSG00000154930.ACSS1	20	24986868	25039616	0.1216	0.5325	0.594411	0.002
ROSMAP	ENSG00000124249.KCNK15	20	43374421	43379675	0.0559	0.5302	0.595957	0
ROSMAP	ENSG00000148834.GSTO1	10	105995114	106027217	0.8144	-0.53013	0.59602	0.001
ROSMAP	ENSG00000105755.ETHE1	19	44010871	44031396	0.2157	-0.5283	0.597	0.001
ROSMAP	ENSG00000182551.ADI1	2	3501132	3523507	0.1098	0.5284	0.5972	0
ROSMAP	ENSG00000114999.TTL	2	113239731	113299316	0.0347	-0.5282	0.5974	0
ROSMAP	ENSG00000116096.SPR	2	73114489	73119287	0.0564	-0.528	0.5975	0.001
ROSMAP	ENSG00000119729.RHOQ	2	46768945	46810260	0.0547	0.5278	0.5976	0
ROSMAP	ENSG00000068971.PPP2R5B	11	64685025	64701945	0.0363	0.527	0.59821	0
ROSMAP	ENSG00000215251.FASTKD5	20	3127165	3140543	0.3218	-0.5258	0.598995	0.001
ROSMAP	ENSG00000117054.ACADM	1	76190036	76253260	0.1896	0.5258	0.599028	0.002
ROSMAP	ENSG00000157379.DHRS1	14	24759804	24769039	0.7218	-0.522056	0.60163	0.001
ROSMAP	ENSG00000116977.LGALS8	1	236681300	236716281	0.0886	0.52155	0.601982	0.001
ROSMAP	ENSG00000103316.CRYM	16	21250195	21314404	0.0848	-0.5208	0.6025	0
ROSMAP	ENSG00000124126.PREX1	20	47240790	47444420	0.0981	-0.5199	0.603127	0.001
ROSMAP	ENSG00000172661.FAM21C	10	46222648	46288409	0.0701	-0.519	0.60376	0.001
ROSMAP	ENSG00000020577.SAMD4A	14	55033815	55260033	0.3867	-0.517	0.60516	0.001
ROSMAP	ENSG00000189171.S100A13	1	153591263	153606568	0.3505	0.51681	0.605288	0.001
ROSMAP	ENSG00000174939.ASPHD1	16	29911696	29931185	0.3004	0.5163	0.6057	0.001
ROSMAP	ENSG00000183807.FAM162B	6	117073363	117086886	0.3098	-0.51583	0.60597	0.001
ROSMAP	ENSG00000078269.SYNJ2	6	158402888	158520208	0.0825	0.51503	0.60653	0.001
ROSMAP	ENSG00000066629.EML1	14	100204030	100408397	0.1165	-0.514647	0.6068	0.002
ROSMAP	ENSG00000164106.SCRG1	4	174305852	174327531	0.2308	-0.5141	0.6072	0.001
ROSMAP	ENSG00000155324.GRAMD3	5	125695824	125832186	0.0699	-0.51202	0.60864	0
ROSMAP	ENSG00000100592.DAAM1	14	59655364	59838123	0.1606	0.509862	0.61015	0.004
ROSMAP	ENSG00000134184.GSTM1	1	110230436	110251661	0.5124	-0.50945	0.610436	0.002
ROSMAP	ENSG00000075975.MKRN2	3	12598513	12625212	0.1802	-0.507932	0.612	0.002
ROSMAP	ENSG00000243477.NAT6	3	50333833	50336852	0.0969	-0.507	0.612	0.001
ROSMAP	ENSG00000092108.SCFD1	14	31091318	31205018	0.2027	-0.506	0.61286	0.001
ROSMAP	ENSG00000131504.DIAPH1	5	140894583	140998622	0.0679	0.50564	0.61311	0.001
ROSMAP	ENSG00000005421.PON1	7	94926988	95025673	0.1563	0.504	0.614	0.001
ROSMAP	ENSG00000182253.SYNM	15	99638420	99675798	0.1069	-0.5041	0.614216	0.002
ROSMAP	ENSG00000197430.OPALIN	10	98102973	98119092	0.056	-0.50384	0.61437	0.002
ROSMAP	ENSG00000106066.CPVL	7	29034847	29235067	0.3466	-0.50352	0.615	0.001
ROSMAP	ENSG00000075234.TTC38	22	46663858	46689905	0.268	0.5029	0.6151	0.001
ROSMAP	ENSG00000111275.ALDH2	12	112204691	112247782	0.0701	0.502	0.61567	0.001
ROSMAP	ENSG00000066583.ISOC1	5	128430444	128449721	0.0839	0.50131	0.61615	0.001
ROSMAP	ENSG00000181192.DHTKD1	10	12110971	12165224	0.6485	-0.50056	0.61668	0.002
ROSMAP	ENSG00000103932.RPAP1	15	41809374	41836467	0.0827	0.5	0.617075	0
ROSMAP	ENSG00000118898.PPL	16	4932508	5010742	0.0842	-0.4998	0.6172	0
ROSMAP	ENSG00000203667.COX20	1	244998624	245008359	0.0326	0.499	0.617779	0
ROSMAP	ENSG00000170889.RPS9	19	54704610	54752862	0.1035	-0.4986	0.618	0
ROSMAP	ENSG00000037757.MRI1	19	13875346	13885096	0.3984	0.497	0.619	0.001
ROSMAP	ENSG00000162971.TYW5	2	200794698	200820459	0.025	0.4972	0.619	0
ROSMAP	ENSG00000135002.RFK	9	79000433	79009433	0.0936	0.495	0.6206	0.001
ROSMAP	ENSG00000065833.ME1	6	83920108	84140797	0.724	0.49388	0.62139	0.001
ROSMAP	ENSG00000143416.SELENBP1	1	151336778	151345209	0.2405	0.4933	0.621797	0.001
ROSMAP	ENSG00000124831.LRRFIP1	2	238536219	238722325	0.1139	0.4924	0.6224	0.001
ROSMAP	ENSG00000003987.MTMR7	8	17155539	17271037	0.0558	-0.4908	0.62354	0
ROSMAP	ENSG00000086102.NFX1	9	33290509	33371155	0.0252	0.4885	0.62517	0
ROSMAP	ENSG00000109452.INPP4B	4	142944313	143768585	0.0582	0.488	0.6255	0
ROSMAP	ENSG00000112584.FAM120B	6	170599791	170716153	0.0743	0.488	0.62555	0.001
ROSMAP	ENSG00000134369.NAV1	1	201592411	201796102	0.0594	0.488	0.62555	0
ROSMAP	ENSG00000171724.VAT1L	16	77822427	78014004	0.0738	-0.4878	0.6257	0
ROSMAP	ENSG00000005156.LIG3	17	33307513	33332083	0.0754	-0.48658	0.62656	0.001
ROSMAP	ENSG00000138190.EXOC6	10	94590935	94819250	0.0848	-0.485	0.62768	0.001
ROSMAP	ENSG00000183783.KCTD8	4	44175926	44450824	0.0642	-0.4849	0.6278	0
ROSMAP	ENSG00000063241.ISOC2	19	55964352	55973710	0.0722	-0.4844	0.628	0.001
ROSMAP	ENSG00000106524.ANKMY2	7	16639401	16685442	0.2006	0.485	0.628	0.001
ROSMAP	ENSG00000120645.IQSEC3	12	175931	287626	0.0807	-0.4831	0.62901	0
ROSMAP	ENSG00000143224.PPOX	1	161136200	161147803	0.3029	-0.48228	0.629605	0.001
ROSMAP	ENSG00000080200.CRYBG3	3	97595819	97663810	0.0911	-0.482	0.63	0
ROSMAP	ENSG00000170854.MINA	3	97660662	97691301	0.0673	-0.482	0.63	0
ROSMAP	ENSG00000023228.NDUFS1	2	206979541	207024327	0.0285	0.4811	0.6304	0
ROSMAP	ENSG00000066557.LRRC40	1	70610488	70671303	0.0796	0.48	0.631227	0.001
ROSMAP	ENSG00000089250.NOS1	12	117645947	117889975	0.0684	-0.4798	0.63134	0.001
ROSMAP	ENSG00000144566.RAB5A	3	19988571	20026667	0.0559	0.477094	0.633	0
ROSMAP	ENSG00000066084.DIP2B	12	50898768	51142450	0.0768	0.4756	0.63436	0.001
ROSMAP	ENSG00000121964.GTDC1	2	144695635	145090135	0.0615	0.4752	0.6346	0
ROSMAP	ENSG00000107902.LHPP	10	126150403	126306457	0.256	-0.47419	0.63537	0.001
ROSMAP	ENSG00000170310.STX8	17	9153788	9479908	0.0753	-0.47322	0.63606	0
ROSMAP	ENSG00000057704.TMCC3	12	94960900	95044338	0.0551	-0.4721	0.63686	0
ROSMAP	ENSG00000108433.GOSR2	17	45000483	45105003	0.0427	0.4708	0.63778	0.001
ROSMAP	ENSG00000177963.RIC8A	11	207511	215113	0.1552	0.4706	0.63796	0.003
ROSMAP	ENSG00000182919.C11orf54	11	93474757	93497915	0.3882	0.47	0.63836	0.001
ROSMAP	ENSG00000140374.ETFA	15	76507696	76603813	0.0776	-0.4697	0.638602	0.002
ROSMAP	ENSG00000137040.RANBP6	9	6011043	6015618	0.0292	-0.4694	0.63881	0.001
ROSMAP	ENSG00000122971.ACADS	12	121163538	121177811	0.7651	0.4683	0.63958	0.001
ROSMAP	ENSG00000081760.AACS	12	125549925	125627873	0.094	-0.4682	0.63961	0.001
ROSMAP	ENSG00000213949.ITGA1	5	52083730	52255040	0.0791	-0.46813	0.63969	0
ROSMAP	ENSG00000162129.CLPB	11	72003469	72145692	0.2647	0.468	0.63978	0.001
ROSMAP	ENSG00000106028.SSBP1	7	141438121	141487722	0.0321	0.467	0.64	0.001
ROSMAP	ENSG00000167220.HDHD2	18	44633774	44676891	0.1293	0.4675	0.6402	0.001
ROSMAP	ENSG00000100167.SEPT3	22	42372276	42394225	0.0849	-0.4666	0.6408	0
ROSMAP	ENSG00000164081.TEX264	3	51696709	51738339	0.0454	-0.463751	0.643	0
ROSMAP	ENSG00000058866.DGKG	3	185823457	186080026	0.1292	-0.461579	0.644	0.001
ROSMAP	ENSG00000103966.EHD4	15	42190950	42264776	0.1124	-0.4614	0.644507	0.003
ROSMAP	ENSG00000121350.PYROXD1	12	21590549	21623300	0.0776	-0.4606	0.64506	0
ROSMAP	ENSG00000257727.CNPY2	12	56703626	56710120	0.0658	0.457	0.64767	0.001
ROSMAP	ENSG00000137767.SQRDL	15	45923346	45983492	0.2127	0.457	0.647671	0.001
ROSMAP	ENSG00000107897.ACBD5	10	27484146	27531059	0.2174	0.456	0.64839	0.001
ROSMAP	ENSG00000156052.GNAQ	9	80331003	80646374	0.0368	-0.4525	0.65088	0.001
ROSMAP	ENSG00000116981.NT5C1A	1	40124793	40137710	0.201	-0.45191	0.651336	0.001
ROSMAP	ENSG00000007384.RHBDF1	16	108058	126354	0.0494	0.4517	0.6515	0
ROSMAP	ENSG00000185215.TNFAIP2	14	103589779	103603776	0.2362	-0.451262	0.6518	0.005
ROSMAP	ENSG00000071991.CDH19	18	64168320	64271375	0.0563	0.4502	0.6526	0
ROSMAP	ENSG00000143353.LYPLAL1	1	219347186	219386207	0.1817	-0.45	0.65271	0.001
ROSMAP	ENSG00000089063.TMEM230	20	5080486	5093749	0.0492	-0.4488	0.653577	0.001
ROSMAP	ENSG00000100360.IFT27	22	37154246	37172300	0.1451	-0.4487	0.6537	0.001
ROSMAP	ENSG00000169609.C15orf40	15	83657193	83680393	0.1727	0.4483	0.653912	0.001
ROSMAP	ENSG00000205084.TMEM231	16	75572015	75590184	0.0749	0.4478	0.6543	0.001
ROSMAP	ENSG00000104980.TIMM44	19	7991603	8008805	0.2861	0.4448	0.656	0.002
ROSMAP	ENSG00000155792.DEPTOR	8	120885957	121063152	0.0936	0.445	0.65632	0.001
ROSMAP	ENSG00000154511.FAM69A	1	93307724	93427057	0.0395	-0.44276	0.657938	0
ROSMAP	ENSG00000076356.PLXNA2	1	208195587	208417665	0.0462	0.44073	0.659408	0
ROSMAP	ENSG00000159200.RCAN1	21	35885440	35987441	0.0867	-0.4383	0.661201	0
ROSMAP	ENSG00000102763.VWA8	13	42140973	42535256	0.2714	0.4371	0.6621	0.001
ROSMAP	ENSG00000198189.HSD17B11	4	88257762	88312538	0.1066	-0.4371	0.6621	0.001
ROSMAP	ENSG00000112992.NNT	5	43602794	43707507	0.065	-0.437	0.66211	0
ROSMAP	ENSG00000198954.KIAA1279	10	70748487	70776738	0.1642	-0.43694	0.66215	0.001
ROSMAP	ENSG00000159377.PSMB4	1	151372010	151374420	0.3156	0.436	0.662837	0.001
ROSMAP	ENSG00000188997.KCTD21	11	77882295	77899868	0.0649	-0.436	0.66284	0.001
ROSMAP	ENSG00000178394.HTR1A	5	63256183	63258334	0.0693	0.435	0.66356	0
ROSMAP	ENSG00000239900.ADSL	22	40742507	40786467	0.1277	-0.435	0.6636	0.001
ROSMAP	ENSG00000215440.NPEPL1	20	57264187	57294294	0.0729	-0.4341	0.664241	0
ROSMAP	ENSG00000006007.GDE1	16	19513015	19533467	0.0452	-0.433	0.665	0
ROSMAP	ENSG00000105726.ATP13A1	19	19756007	19774502	0.1583	0.4332	0.665	0.001
ROSMAP	ENSG00000177646.ACAD9	3	128598439	128634910	0.1435	0.433631	0.665	0.001
ROSMAP	ENSG00000152778.IFIT5	10	91174343	91180758	0.1558	-0.43275	0.6652	0.001
ROSMAP	ENSG00000171608.PIK3CD	1	9711790	9789172	0.0659	0.4324	0.665449	0.001
ROSMAP	ENSG00000137824.RMDN3	15	41028082	41048049	0.248	-0.4321	0.66567	0.001
ROSMAP	ENSG00000027001.MIPEP	13	24304328	24463558	0.2054	0.432	0.6658	0.001
ROSMAP	ENSG00000112855.HARS2	5	140071011	140078889	0.0273	-0.4305	0.66684	0
ROSMAP	ENSG00000095380.NANS	9	100819021	100845357	0.3319	-0.4276	0.66897	0.001
ROSMAP	ENSG00000134247.PTGFRN	1	117452679	117532980	0.0442	-0.4266	0.669668	0
ROSMAP	ENSG00000167720.SRR	17	2206677	2228554	0.211	-0.42424	0.67139	0.001
ROSMAP	ENSG00000004700.RECQL	12	21621845	21654603	0.3894	-0.424	0.67157	0.001
ROSMAP	ENSG00000119922.IFIT2	10	91061712	91069033	0.1194	-0.424	0.67157	0.001
ROSMAP	ENSG00000180616.SSTR2	17	71161151	71167185	0.1005	0.42368	0.6718	0
ROSMAP	ENSG00000128311.TST	22	37406900	37415681	0.1094	-0.4228	0.6724	0.001
ROSMAP	ENSG00000154079.C6orf57	6	71276620	71299272	0.0364	0.42277	0.67246	0
ROSMAP	ENSG00000164933.SLC25A32	8	104410863	104427417	0.1474	0.4224	0.67275	0.001
ROSMAP	ENSG00000125447.GGA3	17	73232694	73258444	0.1302	0.42064	0.67402	0
ROSMAP	ENSG00000134198.TSPAN2	1	115590632	115632121	0.1131	-0.42019	0.674343	0
ROSMAP	ENSG00000101473.ACOT8	20	44470360	44486045	0.1861	0.4199	0.674556	0.001
ROSMAP	ENSG00000145692.BHMT	5	78407602	78428108	0.5924	0.41974	0.67467	0.001
ROSMAP	ENSG00000100580.TMED8	14	77801364	77843452	0.0798	-0.419242	0.67504	0.001
ROSMAP	ENSG00000147419.CCDC25	8	27590835	27630170	0.0522	-0.4192	0.67508	0.001
ROSMAP	ENSG00000131323.TRAF3	14	103243813	103377837	0.087	0.419	0.67522	0.001
ROSMAP	ENSG00000124357.NAGK	2	71291474	71306935	0.1489	-0.4182	0.6758	0.001
ROSMAP	ENSG00000125779.PANK2	20	3869486	3907605	0.1856	0.4141	0.67883	0.001
ROSMAP	ENSG00000124299.PEPD	19	33877856	34012700	0.338	0.4134	0.679	0.002
ROSMAP	ENSG00000127824.TUBA4A	2	220114433	220142892	0.024	-0.413	0.6796	0
ROSMAP	ENSG00000113734.BNIP1	5	172571445	172591390	0.252	-0.41	0.68181	0.001
ROSMAP	ENSG00000178074.C2orf69	2	200775979	200820658	0.3245	0.4093	0.6823	0.001
ROSMAP	ENSG00000100744.GSKIP	14	96829814	96853625	0.0295	-0.409	0.68254	0
ROSMAP	ENSG00000100299.ARSA	22	51061182	51066607	0.3284	0.4089	0.6826	0.001
ROSMAP	ENSG00000124164.VAPB	20	56964178	57026157	0.0941	0.4077	0.683459	0.001
ROSMAP	ENSG00000240344.PPIL3	2	201735630	201754026	0.6664	-0.4077	0.6835	0.001
ROSMAP	ENSG00000115840.SLC25A12	2	172640880	172864766	0.1035	-0.4075	0.6837	0.001
ROSMAP	ENSG00000171103.TRMT61B	2	29072687	29093167	0.2494	0.4071	0.6839	0.001
ROSMAP	ENSG00000181029.TRAPPC5	19	7745729	7747744	0.1003	-0.4071	0.684	0
ROSMAP	ENSG00000007923.DNAJC11	1	6694228	6761984	0.2359	0.40664	0.684274	0.001
ROSMAP	ENSG00000133818.RRAS2	11	14299472	14386052	0.0404	-0.4051	0.68538	0
ROSMAP	ENSG00000136235.GPNMB	7	23275586	23314727	0.1904	0.40448	0.686	0.001
ROSMAP	ENSG00000198729.PPP1R14C	6	150464212	150571493	0.0935	-0.40425	0.68603	0.001
ROSMAP	ENSG00000213366.GSTM2	1	110210644	110252171	0.4759	0.40361	0.6865	0.002
ROSMAP	ENSG00000023909.GCLM	1	94350761	94374966	0.0634	0.40309	0.686884	0.001
ROSMAP	ENSG00000139410.SDSL	12	113860042	113876081	0.0364	-0.402	0.68768	0
ROSMAP	ENSG00000050438.SLC4A8	12	51785101	51902980	0.0365	-0.4012	0.68829	0.001
ROSMAP	ENSG00000167930.ITFG3	16	284545	319942	0.0959	-0.4008	0.6885	0
ROSMAP	ENSG00000144152.FBLN7	2	112895962	112945791	0.0979	0.4006	0.6887	0.001
ROSMAP	ENSG00000197713.RPE	2	210867289	210886300	0.084	-0.3998	0.6893	0.001
ROSMAP	ENSG00000166128.RAB8B	15	63481668	63559981	0.0462	-0.3994	0.689566	0.001
ROSMAP	ENSG00000132612.VPS4A	16	69345259	69358949	0.0399	0.399	0.6899	0.001
ROSMAP	ENSG00000130529.TRPM4	19	49660998	49715093	0.1219	-0.3991	0.69	0
ROSMAP	ENSG00000103381.CPPED1	16	12756919	12897874	0.0793	0.3964	0.6918	0
ROSMAP	ENSG00000197822.OCLN	5	68788119	68853931	0.1589	0.396	0.69211	0.001
ROSMAP	ENSG00000169599.NFU1	2	69622882	69664760	0.074	-0.3955	0.6925	0.001
ROSMAP	ENSG00000144118.RALB	2	120997640	121052289	0.0483	-0.395	0.6928	0
ROSMAP	ENSG00000066739.ATG2B	14	96747595	96830207	0.0711	-0.394	0.69358	0.001
ROSMAP	ENSG00000110931.CAMKK2	12	121675497	121736111	0.1759	-0.394	0.69358	0.001
ROSMAP	ENSG00000118298.CA14	1	150229554	150237478	0.2657	0.394	0.693581	0.001
ROSMAP	ENSG00000162433.AK4	1	65613232	65697828	0.1333	0.39317	0.694196	0.002
ROSMAP	ENSG00000151498.ACAD8	11	134123389	134135749	0.0698	0.3911	0.69575	0
ROSMAP	ENSG00000158716.DUSP23	1	159750722	159752333	0.6683	0.38872	0.697486	0.001
ROSMAP	ENSG00000114698.PLSCR4	3	145910126	145968966	0.2396	0.388	0.698	0.001
ROSMAP	ENSG00000052749.RRP12	10	99116115	99161127	0.0245	0.38728	0.69855	0
ROSMAP	ENSG00000214960.ISPD	7	16130817	16460947	0.1702	-0.38635	0.699	0.001
ROSMAP	ENSG00000119318.RAD23B	9	110045418	110094475	0.2088	0.3855	0.69988	0
ROSMAP	ENSG00000136111.TBC1D4	13	75858808	76056250	0.1278	-0.3855	0.6999	0.001
ROSMAP	ENSG00000141556.TBCD	17	80709940	80900724	0.3042	0.38435	0.70072	0.002
ROSMAP	ENSG00000163219.ARHGAP25	2	68906733	69053965	0.4526	0.3842	0.7008	0.001
ROSMAP	ENSG00000105939.ZC3HAV1	7	138728266	138794465	0.0682	0.38267	0.702	0.001
ROSMAP	ENSG00000174775.HRAS	11	532242	537287	0.0572	0.3823	0.70221	0.001
ROSMAP	ENSG00000163541.SUCLG1	2	84650647	84687169	0.037	0.3818	0.7026	0
ROSMAP	ENSG00000140199.SLC12A6	15	34525460	34630261	0.0826	0.381	0.703177	0
ROSMAP	ENSG00000117154.IGSF21	1	18434240	18704977	0.0813	-0.378	0.705431	0
ROSMAP	ENSG00000055147.FAM114A2	5	153369688	153418496	0.1015	-0.377	0.70617	0.001
ROSMAP	ENSG00000166401.SERPINB8	18	61637159	61672278	0.2761	-0.3761	0.7068	0.001
ROSMAP	ENSG00000100304.TTLL12	22	43562628	43583139	0.3972	-0.3753	0.7074	0.002
ROSMAP	ENSG00000112874.NUDT12	5	102884556	102898494	0.0983	-0.37434	0.70815	0.001
ROSMAP	ENSG00000197860.SGTB	5	64961755	65018862	0.1263	-0.374	0.7084	0.001
ROSMAP	ENSG00000110047.EHD1	11	64619114	64655768	0.0604	-0.3738	0.70858	0
ROSMAP	ENSG00000164615.CAMLG	5	134074191	134087847	0.2035	-0.373	0.70915	0.001
ROSMAP	ENSG00000165118.C9orf64	9	86553226	86571901	0.2515	0.3722	0.70973	0.001
ROSMAP	ENSG00000011295.TTC19	17	15902694	15948329	0.0325	0.37186	0.71	0
ROSMAP	ENSG00000198478.SH3BGRL2	6	80341000	80413372	0.1014	-0.36737	0.71334	0.001
ROSMAP	ENSG00000205336.GPR56	16	57644564	57698944	0.08	0.3667	0.7139	0
ROSMAP	ENSG00000240303.ACAD11	3	132276982	132379567	0.261	-0.365	0.715	0.001
ROSMAP	ENSG00000157181.C1orf27	1	186344890	186390510	0.3428	-0.36465	0.715372	0.002
ROSMAP	ENSG00000132541.HRSP12	8	99114572	99129469	0.1475	-0.3637	0.71609	0.001
ROSMAP	ENSG00000068976.PYGM	11	64513861	64527769	0.1662	0.3616	0.71765	0.001
ROSMAP	ENSG00000124767.GLO1	6	38643701	38670917	0.0702	0.361	0.7181	0.001
ROSMAP	ENSG00000176783.RUFY1	5	178977559	179037027	0.0922	-0.36031	0.71861	0.003
ROSMAP	ENSG00000099810.MTAP	9	21802542	21931646	0.1965	0.359	0.7196	0.001
ROSMAP	ENSG00000069424.KCNAB2	1	6051526	6161253	0.0323	-0.353	0.724088	0
ROSMAP	ENSG00000053770.AP5M1	14	57735627	57756797	0.2495	-0.353	0.72409	0.001
ROSMAP	ENSG00000124098.FAM210B	20	54933971	54943719	0.1238	0.352	0.72481	0.001
ROSMAP	ENSG00000099256.PRTFDC1	10	25137536	25241533	0.1698	0.35036	0.72607	0.001
ROSMAP	ENSG00000140848.CPNE2	16	57126449	57181878	0.0778	-0.35	0.7263	0.001
ROSMAP	ENSG00000104427.ZC2HC1A	8	79578282	79632000	0.0544	-0.348	0.72784	0.001
ROSMAP	ENSG00000108963.DPH1	17	1933404	1946724	0.1368	-0.348	0.72784	0.001
ROSMAP	ENSG00000114904.NEK4	3	52744800	52804965	0.0875	0.348	0.728	0.001
ROSMAP	ENSG00000105379.ETFB	19	51848423	51869672	0.0638	-0.345	0.73	0.001
ROSMAP	ENSG00000103642.LACTB	15	63413999	63434260	0.2182	-0.3441	0.730765	0.001
ROSMAP	ENSG00000143321.HDGF	1	156711899	156736717	0.1053	-0.341	0.733104	0.001
ROSMAP	ENSG00000154721.JAM2	21	27011584	27089874	0.2314	-0.3404	0.733592	0.001
ROSMAP	ENSG00000106477.CEP41	7	130033612	130082274	0.0889	-0.34	0.734	0.001
ROSMAP	ENSG00000141219.C17orf80	17	71228372	71245091	0.0616	0.33936	0.73434	0
ROSMAP	ENSG00000178921.PFAS	17	8150936	8173809	0.2482	0.33929	0.73439	0.001
ROSMAP	ENSG00000100324.TAB1	22	39795746	39833065	0.1476	-0.339	0.7346	0.003
ROSMAP	ENSG00000102531.FNDC3A	13	49550048	49783915	0.0742	0.339	0.7346	0
ROSMAP	ENSG00000163586.FABP1	2	88422510	88427635	0.2692	-0.3386	0.7349	0.001
ROSMAP	ENSG00000050426.LETMD1	12	51441745	51454207	0.0374	0.3385	0.73497	0
ROSMAP	ENSG00000101596.SMCHD1	18	2655737	2805015	0.0532	0.3344	0.7381	0
ROSMAP	ENSG00000101150.TPD52L2	20	62496596	62522898	0.0492	0.3318	0.740055	0.001
ROSMAP	ENSG00000164976.KIAA1161	9	34366668	34376851	0.2713	0.3309	0.74073	0.001
ROSMAP	ENSG00000091583.APOH	17	64208151	64252643	0.3899	-0.33055	0.74099	0.001
ROSMAP	ENSG00000136874.STX17	9	102668915	102732618	0.1063	0.3301	0.74134	0.001
ROSMAP	ENSG00000143891.GALM	2	38893052	38968379	0.5354	-0.3295	0.7418	0.001
ROSMAP	ENSG00000105607.GCDH	19	13001840	13025021	0.4124	-0.3296	0.742	0.001
ROSMAP	ENSG00000145439.CBR4	4	169784921	169931426	0.1193	-0.328	0.7429	0.002
ROSMAP	ENSG00000101247.NDUFAF5	20	13765596	13799067	0.0535	0.328	0.742912	0
ROSMAP	ENSG00000143727.ACP1	2	264140	278283	0.3809	-0.326	0.7444	0.001
ROSMAP	ENSG00000167264.DUS2	16	68021649	68113223	0.0546	0.326	0.7444	0
ROSMAP	ENSG00000144524.COPS7B	2	232646381	232673963	0.0283	-0.3245	0.7456	0
ROSMAP	ENSG00000140403.DNAJA4	15	78556428	78574538	0.2042	-0.3232	0.746509	0.002
ROSMAP	ENSG00000162882.HAAO	2	42994229	43019733	0.109	-0.3231	0.7466	0.001
ROSMAP	ENSG00000170458.CD14	5	140011313	140013286	0.0426	0.323	0.7467	0
ROSMAP	ENSG00000151445.VIPAS39	14	77893018	77924295	0.0975	0.322	0.74745	0.001
ROSMAP	ENSG00000183828.NUDT14	14	105639275	105647660	0.1728	-0.321985	0.74746	0.001
ROSMAP	ENSG00000109775.UFSP2	4	186320694	186347139	0.0374	-0.3209	0.7483	0
ROSMAP	ENSG00000132780.NASP	1	46049518	46084566	0.0314	0.31984	0.749093	0.001
ROSMAP	ENSG00000164733.CTSB	8	11700033	11726957	0.1229	0.3193	0.74951	0.001
ROSMAP	ENSG00000031698.SARS	1	109756540	109780791	0.0882	-0.31903	0.749706	0
ROSMAP	ENSG00000154803.FLCN	17	17115526	17140502	0.0668	0.319	0.74973	0
ROSMAP	ENSG00000176623.RMDN1	8	87480486	87526586	0.174	0.3172	0.75108	0.001
ROSMAP	ENSG00000162377.COA7	1	53152508	53164038	0.1862	0.317	0.751244	0.001
ROSMAP	ENSG00000115457.IGFBP2	2	217497551	217529159	0.0794	-0.3166	0.7516	0
ROSMAP	ENSG00000182359.KBTBD3	11	105921825	105948492	0.0797	-0.3165	0.75163	0
ROSMAP	ENSG00000171853.TRAPPC12	2	3383446	3488865	0.0529	0.3161	0.752	0
ROSMAP	ENSG00000100714.MTHFD1	14	64854749	64926722	0.0989	0.31486	0.75287	0.001
ROSMAP	ENSG00000072778.ACADVL	17	7120444	7128592	0.0707	-0.3145	0.75314	0
ROSMAP	ENSG00000176055.MBLAC2	5	89754020	89770585	0.0494	0.31394	0.75357	0.001
ROSMAP	ENSG00000168216.LMBRD1	6	70385694	70507003	0.063	0.313	0.75428	0.001
ROSMAP	ENSG00000176422.SPRYD4	12	56862301	56864763	0.177	0.312	0.75504	0.001
ROSMAP	ENSG00000161714.PLCD3	17	43186335	43210721	0.0455	0.31073	0.756	0
ROSMAP	ENSG00000124659.TBCC	6	42712219	42714558	0.3328	0.31	0.75656	0.001
ROSMAP	ENSG00000128266.GNAZ	22	23412540	23467224	0.0356	0.3098	0.7567	0
ROSMAP	ENSG00000217930.PAM16	16	4381550	4405608	0.1853	0.3085	0.7577	0
ROSMAP	ENSG00000144567.FAM134A	2	220040947	220050201	0.0951	-0.307	0.7588	0.001
ROSMAP	ENSG00000186205.MARC1	1	220960101	220987735	0.2623	-0.307	0.758843	0.001
ROSMAP	ENSG00000133433.GSTT2B	22	24299601	24303373	0.5268	-0.3062	0.7595	0.003
ROSMAP	ENSG00000130787.HIP1R	12	123319000	123347507	0.1978	0.3053	0.76016	0.001
ROSMAP	ENSG00000205808.PPAPDC2	9	4662298	4665256	0.2112	-0.3043	0.76087	0.001
ROSMAP	ENSG00000163864.NMNAT3	3	139279022	139396859	0.3752	-0.303909	0.761	0.001
ROSMAP	ENSG00000180011.ZADH2	18	72907063	72921303	0.2186	-0.304	0.7611	0.001
ROSMAP	ENSG00000180817.PPA1	10	71962586	71993667	0.0333	-0.3022	0.7625	0
ROSMAP	ENSG00000008283.CYB561	17	61509665	61523739	0.1052	0.30125	0.76322	0.001
ROSMAP	ENSG00000137944.CCBL2	1	89401456	89458636	0.5579	-0.30071	0.763639	0.001
ROSMAP	ENSG00000104835.SARS2	19	39405906	39440495	0.1075	0.2996	0.764	0
ROSMAP	ENSG00000180979.LRRC57	15	42834720	42841000	0.0679	0.3	0.764177	0
ROSMAP	ENSG00000111832.RWDD1	6	116892530	116918838	0.0647	-0.29803	0.76568	0.001
ROSMAP	ENSG00000103061.SLC7A6OS	16	68318406	68344849	0.0714	0.298	0.7657	0
ROSMAP	ENSG00000144959.NCEH1	3	172348039	172429008	0.0426	-0.297245	0.766	0
ROSMAP	ENSG00000136319.TTC5	14	20724717	20774153	0.1313	0.296799	0.76662	0.001
ROSMAP	ENSG00000147576.ADHFE1	8	67342420	67383836	0.5363	0.2958	0.76738	0.001
ROSMAP	ENSG00000106665.CLIP2	7	73703805	73820273	0.2989	0.29498	0.768	0.001
ROSMAP	ENSG00000162174.ASRGL1	11	62104920	62160882	0.1915	-0.2919	0.77035	0.001
ROSMAP	ENSG00000104872.PIH1D1	19	49949555	49956754	0.0752	-0.2908	0.771	0.001
ROSMAP	ENSG00000162384.C1orf123	1	53679771	53686289	0.0968	0.289	0.772581	0.001
ROSMAP	ENSG00000147684.NDUFB9	8	125551344	125580751	0.1012	-0.288	0.77335	0.001
ROSMAP	ENSG00000136371.MTHFS	15	80125927	80189721	0.0771	-0.2857	0.775129	0
ROSMAP	ENSG00000096384.HSP90AB1	6	44214824	44221620	0.0729	-0.2852	0.77549	0
ROSMAP	ENSG00000106049.HIBADH	7	27565061	27702614	0.3514	0.2843	0.776	0.001
ROSMAP	ENSG00000066926.FECH	18	55215515	55254004	0.6413	0.2844	0.7761	0.001
ROSMAP	ENSG00000153982.GDPD1	17	57297828	57353328	0.048	0.284	0.77641	0.001
ROSMAP	ENSG00000136205.TNS3	7	47314752	47622156	0.0696	-0.283	0.777	0.001
ROSMAP	ENSG00000101181.MTG2	20	60758085	60778624	0.1442	0.2831	0.777093	0
ROSMAP	ENSG00000106460.TMEM106B	7	12250867	12282993	0.2378	0.28196	0.778	0.001
ROSMAP	ENSG00000149972.CNTN5	11	98891683	100229616	0.2914	-0.279	0.78024	0.001
ROSMAP	ENSG00000107295.SH3GL2	9	17579080	17797127	0.0894	0.2779	0.78111	0.001
ROSMAP	ENSG00000175536.LIPT2	11	74202757	74204778	0.0812	0.277	0.78178	0.001
ROSMAP	ENSG00000184182.UBE2F	2	238875469	238951236	0.1468	-0.2767	0.782	0
ROSMAP	ENSG00000203705.TATDN3	1	212965170	212989968	0.2057	0.27551	0.782928	0.005
ROSMAP	ENSG00000167103.PIP5KL1	9	130683158	130693076	0.2424	0.2752	0.78318	0.001
ROSMAP	ENSG00000134202.GSTM3	1	110276554	110284384	0.6359	-0.27285	0.784967	0.001
ROSMAP	ENSG00000015592.STMN4	8	27092840	27115937	0.078	0.2723	0.78542	0.001
ROSMAP	ENSG00000116353.MECR	1	29519385	29557454	0.2984	0.27139	0.786091	0.001
ROSMAP	ENSG00000152380.FAM151B	5	79783788	79838382	0.0888	-0.269	0.78793	0
ROSMAP	ENSG00000169228.RAB24	5	176728199	176730745	0.0627	0.269	0.78793	0.001
ROSMAP	ENSG00000122643.NT5C3A	7	33053742	33102409	0.1143	-0.2672	0.789	0.001
ROSMAP	ENSG00000172939.OXSR1	3	38206580	38296979	0.1524	-0.267	0.789	0.001
ROSMAP	ENSG00000164111.ANXA5	4	122589110	122618268	0.2848	0.267	0.7895	0.001
ROSMAP	ENSG00000164530.PI16	6	36922209	36932613	0.4186	0.26683	0.7896	0.001
ROSMAP	ENSG00000134343.ANO3	11	26210829	26684835	0.0625	0.2668	0.78966	0
ROSMAP	ENSG00000166068.SPRED1	15	38544527	38649450	0.0481	0.265	0.791009	0
ROSMAP	ENSG00000006071.ABCC8	11	17414432	17498449	0.1081	-0.2638	0.79191	0.001
ROSMAP	ENSG00000120896.SORBS3	8	22402499	22433301	0.0807	-0.2637	0.79203	0
ROSMAP	ENSG00000041982.TNC	9	117782806	117880536	0.0499	-0.262	0.79332	0
ROSMAP	ENSG00000151131.C12orf45	12	105380088	105443515	0.112	0.2605	0.79445	0.001
ROSMAP	ENSG00000153406.NMRAL1	16	4511681	4545764	0.5757	-0.2602	0.7947	0.001
ROSMAP	ENSG00000142549.IGLON5	19	51815102	51833608	0.1529	0.26	0.795	0.001
ROSMAP	ENSG00000089041.P2RX7	12	121570622	121623876	0.6722	0.2587	0.79586	0.001
ROSMAP	ENSG00000106683.LIMK1	7	73497263	73536855	0.0519	0.25845	0.796	0
ROSMAP	ENSG00000089006.SNX5	20	17922241	17949623	0.0534	0.2579	0.79652	0
ROSMAP	ENSG00000117500.TMED5	1	93615299	93646285	0.046	0.255	0.798723	0.001
ROSMAP	ENSG00000152904.GGPS1	1	235490665	235507847	0.0246	0.254	0.799496	0
ROSMAP	ENSG00000101290.CDS2	20	5107432	5178533	0.0393	-0.2529	0.800348	0.001
ROSMAP	ENSG00000249242.TMEM150C	4	83404323	83483510	0.1074	0.2526	0.8005	0
ROSMAP	ENSG00000157601.MX1	21	42792231	42831141	0.0675	-0.2521	0.800939	0.001
ROSMAP	ENSG00000215845.TSTD1	1	161007421	161008780	0.2177	0.25152	0.80141	0.001
ROSMAP	ENSG00000169641.LUZP1	1	23410516	23504301	0.0879	0.2512	0.801662	0.001
ROSMAP	ENSG00000172137.CALB2	16	71392616	71424341	0.0496	0.251	0.8018	0
ROSMAP	ENSG00000198431.TXNRD1	12	104609557	104744061	0.1152	0.2492	0.80321	0.001
ROSMAP	ENSG00000225973.RP11-139H15.1	15	55609382	55611359	0.1509	0.2464	0.805353	0.001
ROSMAP	ENSG00000138413.IDH1	2	209100951	209130798	0.0495	-0.244	0.8072	0
ROSMAP	ENSG00000148290.SURF1	9	136218610	136223552	0.5011	-0.2435	0.80765	0.001
ROSMAP	ENSG00000131473.ACLY	17	40023161	40086795	0.04	-0.24305	0.80797	0
ROSMAP	ENSG00000124587.PEX6	6	42931608	42946958	0.0591	-0.24248	0.80841	0.001
ROSMAP	ENSG00000154639.CXADR	21	18884700	18965897	0.0658	0.242	0.80878	0
ROSMAP	ENSG00000133805.AMPD3	11	10329860	10529126	0.1743	-0.2407	0.80976	0.001
ROSMAP	ENSG00000177728.KIAA0195	17	73437240	73496171	0.0746	0.24041	0.81001	0
ROSMAP	ENSG00000154814.OXNAD1	3	16306706	16391806	0.3263	-0.239708	0.811	0.001
ROSMAP	ENSG00000114331.ACAP2	3	194995465	195163807	0.0594	-0.237246	0.812	0.001
ROSMAP	ENSG00000100033.PRODH	22	18900294	18924066	0.4356	0.2371	0.8126	0.001
ROSMAP	ENSG00000004139.SARM1	17	26691378	26728065	0.308	0.237	0.81266	0.001
ROSMAP	ENSG00000059573.ALDH18A1	10	97365696	97416463	0.3445	-0.23614	0.81332	0.001
ROSMAP	ENSG00000124356.STAMBP	2	74056086	74100786	0.0899	0.236	0.8134	0.001
ROSMAP	ENSG00000186377.CYP4X1	1	47427036	47516423	0.03	-0.23544	0.813865	0.001
ROSMAP	ENSG00000175662.TOM1L2	17	17746828	17875736	0.1132	0.23446	0.81463	0.001
ROSMAP	ENSG00000084073.ZMPSTE24	1	40723779	40759856	0.0967	0.233	0.815761	0.001
ROSMAP	ENSG00000150540.HNMT	2	138721590	138773930	0.2178	0.2328	0.8159	0.001
ROSMAP	ENSG00000011009.LYPLA2	1	24117460	24122029	0.061	-0.23271	0.81599	0
ROSMAP	ENSG00000115419.GLS	2	191745553	191830278	0.0314	0.2324	0.8162	0
ROSMAP	ENSG00000071967.CYBRD1	2	172378757	172414643	0.3245	-0.2296	0.8184	0.001
ROSMAP	ENSG00000115935.WIPF1	2	175424300	175547644	0.0785	-0.2264	0.8209	0
ROSMAP	ENSG00000003147.ICA1	7	8152814	8302317	0.0576	0.2263	0.821	0
ROSMAP	ENSG00000088832.FKBP1A	20	1349622	1373806	0.081	-0.2247	0.82218	0.001
ROSMAP	ENSG00000110619.CARS	11	3022152	3078843	0.0511	-0.2247	0.82218	0
ROSMAP	ENSG00000187676.B3GALTL	13	31774073	31906413	0.3036	0.2238	0.8229	0.001
ROSMAP	ENSG00000184164.CRELD2	22	50311815	50321188	0.3293	0.2231	0.8234	0.001
ROSMAP	ENSG00000259431.THTPA	14	24025216	24029480	0.0446	0.223	0.82354	0
ROSMAP	ENSG00000146535.GNA12	7	2767746	2883958	0.0815	0.223	0.824	0.001
ROSMAP	ENSG00000140553.UNC45A	15	91473410	91497323	0.0637	-0.2179	0.827531	0.001
ROSMAP	ENSG00000082213.C5orf22	5	31532373	31555165	0.0989	-0.21761	0.82773	0
ROSMAP	ENSG00000167315.ACAA2	18	47309869	47340330	0.098	-0.2168	0.8284	0.001
ROSMAP	ENSG00000171497.PPID	4	159630286	159644548	0.9196	0.2163	0.8288	0.001
ROSMAP	ENSG00000171861.RNMTL1	17	685513	695749	0.1557	0.21606	0.82894	0.001
ROSMAP	ENSG00000137463.MGARP	4	140187317	140201492	0.1983	-0.2156	0.8293	0.002
ROSMAP	ENSG00000123106.CCDC91	12	28286182	28732883	0.1735	0.2138	0.83069	0.001
ROSMAP	ENSG00000172171.TEFM	17	29224354	29233838	0.2439	0.21287	0.83143	0.001
ROSMAP	ENSG00000155229.MMS19	10	99218081	99258551	0.0762	-0.21232	0.83186	0.001
ROSMAP	ENSG00000092094.OSGEP	14	20914570	20923264	0.085	-0.211752	0.8323	0.001
ROSMAP	ENSG00000205531.NAP1L4	11	2965667	3013607	0.1061	0.2115	0.83249	0
ROSMAP	ENSG00000115380.EFEMP1	2	56093102	56151274	0.1121	-0.2111	0.8328	0.001
ROSMAP	ENSG00000124507.PACSIN1	6	34433916	34503006	0.0715	0.21018	0.83353	0
ROSMAP	ENSG00000213523.SRA1	5	139916925	139937895	0.0688	-0.21017	0.83353	0.001
ROSMAP	ENSG00000198848.CES1	16	55836763	55867249	0.2016	0.2097	0.8339	0.001
ROSMAP	ENSG00000165475.CRYL1	13	20977806	21099996	0.1225	0.209	0.8345	0.001
ROSMAP	ENSG00000135678.CPM	12	69235977	69365350	0.079	-0.208	0.83523	0.001
ROSMAP	ENSG00000146151.HMGCLL1	6	55299167	55444012	0.1347	-0.20788	0.83532	0.001
ROSMAP	ENSG00000148218.ALAD	9	116148597	116163613	0.4486	0.2076	0.83553	0.003
ROSMAP	ENSG00000128928.IVD	15	40697686	40728146	0.2649	-0.2071	0.835924	0.001
ROSMAP	ENSG00000105793.GTPBP10	7	89964537	90020769	0.2861	0.20647	0.836	0.001
ROSMAP	ENSG00000145050.MANF	3	51422478	51426828	0.0431	-0.207	0.836	0
ROSMAP	ENSG00000181915.ADO	10	64564516	64568238	0.1837	0.207	0.83601	0.001
ROSMAP	ENSG00000183048.SLC25A10	17	79670404	79688042	0.0343	0.207	0.83601	0
ROSMAP	ENSG00000111786.SRSF9	12	120899471	120907596	0.2775	0.205	0.83757	0.001
ROSMAP	ENSG00000183597.TANGO2	22	20004537	20053449	0.1936	0.204	0.8384	0.001
ROSMAP	ENSG00000198752.CDC42BPB	14	103398716	103523799	0.0648	0.20296	0.83917	0.001
ROSMAP	ENSG00000196353.CPNE4	3	131252399	132004254	0.1133	0.201994	0.84	0.001
ROSMAP	ENSG00000119326.CTNNAL1	9	111704851	111775809	0.0597	0.201	0.8407	0
ROSMAP	ENSG00000047365.ARAP2	4	35949843	36246131	0.0634	0.2008	0.8408	0
ROSMAP	ENSG00000150054.MPP7	10	28339922	28623415	0.059	-0.20082	0.84084	0
ROSMAP	ENSG00000167977.KCTD5	16	2732476	2759031	0.0871	0.2002	0.8413	0
ROSMAP	ENSG00000072134.EPN2	17	19118928	19240028	0.0293	0.2	0.84148	0
ROSMAP	ENSG00000079691.LRRC16A	6	25279306	25620758	0.1452	-0.19773	0.84325	0.002
ROSMAP	ENSG00000182512.GLRX5	14	95999840	96011061	0.784	0.197683	0.84329	0.001
ROSMAP	ENSG00000142082.SIRT3	11	215458	236931	0.0794	0.1977	0.84331	0
ROSMAP	ENSG00000090661.CERS4	19	8271620	8327305	0.1353	0.1972	0.844	0.001
ROSMAP	ENSG00000114021.NIT2	3	100053545	100075710	0.6479	0.197	0.844	0.001
ROSMAP	ENSG00000054983.GALC	14	88304164	88460009	0.459	0.196223	0.84444	0.001
ROSMAP	ENSG00000049449.RCN1	11	31833939	32127301	0.0776	0.196	0.84461	0.001
ROSMAP	ENSG00000169758.C15orf27	15	76352178	76521462	0.1035	-0.196	0.84461	0.001
ROSMAP	ENSG00000168803.ADAL	15	43622872	43646096	0.0569	0.195	0.845393	0
ROSMAP	ENSG00000110002.VWA5A	11	123986069	124018428	0.2294	-0.1946	0.8457	0.002
ROSMAP	ENSG00000196663.TECPR2	14	102829300	102968818	0.0635	-0.192	0.84774	0.001
ROSMAP	ENSG00000103811.CTSH	15	79213400	79241916	0.4259	0.188	0.850877	0.001
ROSMAP	ENSG00000110871.COQ5	12	120941077	120972237	0.1207	-0.187	0.85166	0.001
ROSMAP	ENSG00000175193.PARL	3	183547173	183602721	0.174	-0.187029	0.852	0.001
ROSMAP	ENSG00000079819.EPB41L2	6	131160487	131384462	0.0702	-0.18645	0.85209	0
ROSMAP	ENSG00000171877.FRMD5	15	44162962	44487450	0.0273	-0.186	0.852445	0.001
ROSMAP	ENSG00000185345.PARK2	6	161768452	163148803	0.0988	-0.185	0.85323	0
ROSMAP	ENSG00000162104.ADCY9	16	4003388	4166186	0.0756	0.184	0.854	0.001
ROSMAP	ENSG00000088280.ASAP3	1	23755056	23811061	0.1392	-0.184	0.854013	0.001
ROSMAP	ENSG00000177425.PAWR	12	79968759	80084877	0.0591	0.183	0.8548	0
ROSMAP	ENSG00000111907.TPD52L1	6	125440195	125585553	0.1361	0.18298	0.85482	0.002
ROSMAP	ENSG00000139684.ESD	13	47345391	47371367	0.317	0.1823	0.8553	0.001
ROSMAP	ENSG00000124608.AARS2	6	44267391	44281063	0.3442	0.18107	0.85632	0.001
ROSMAP	ENSG00000158887.MPZ	1	161274525	161279762	0.403	-0.18009	0.857086	0.001
ROSMAP	ENSG00000221914.PPP2R2A	8	26149007	26230196	0.0841	-0.18	0.85714	0.001
ROSMAP	ENSG00000166171.DPCD	10	103330317	103369425	0.1143	0.179	0.85794	0
ROSMAP	ENSG00000139428.MMAB	12	109991542	110011679	0.3822	-0.1774	0.85921	0.001
ROSMAP	ENSG00000074590.NUAK1	12	106457118	106533811	0.0787	0.177	0.85951	0.001
ROSMAP	ENSG00000197894.ADH5	4	99992132	100009952	0.1864	-0.1766	0.8598	0.001
ROSMAP	ENSG00000047932.GOPC	6	117639374	117923691	0.2337	-0.17559	0.86061	0.001
ROSMAP	ENSG00000092068.SLC7A8	14	23594504	23652883	0.34	0.175	0.86108	0.001
ROSMAP	ENSG00000173545.ZNF622	5	16451628	16465901	0.0557	0.175	0.86108	0
ROSMAP	ENSG00000152556.PFKM	12	48498922	48540187	0.2282	-0.1747	0.86135	0.001
ROSMAP	ENSG00000138495.COX17	3	119373360	119396301	0.0705	0.174	0.862	0
ROSMAP	ENSG00000120899.PTK2B	8	27168999	27316903	0.0907	0.1731	0.86254	0
ROSMAP	ENSG00000152767.FARP1	13	98794816	99102027	0.1042	-0.1731	0.8626	0.002
ROSMAP	ENSG00000058335.RASGRF1	15	79252289	79383115	0.0321	-0.173	0.862651	0
ROSMAP	ENSG00000150401.DCUN1D2	13	114110134	114145267	0.0534	0.173	0.8627	0
ROSMAP	ENSG00000172794.RAB37	17	72666717	72743474	0.257	0.17251	0.86304	0.001
ROSMAP	ENSG00000076641.PAG1	8	81880045	82024303	0.0666	-0.172	0.86344	0.001
ROSMAP	ENSG00000107201.DDX58	9	32455300	32526322	0.1514	0.1704	0.86472	0
ROSMAP	ENSG00000082805.ERC1	12	1099675	1605099	0.0499	0.17	0.86501	0
ROSMAP	ENSG00000139190.VAMP1	12	6571403	6580153	0.0619	-0.169	0.86579	0.001
ROSMAP	ENSG00000159713.TPPP3	16	67423712	67427438	0.0513	-0.168	0.8666	0.001
ROSMAP	ENSG00000107651.SEC23IP	10	121652223	121702014	0.28	0.16731	0.86713	0.001
ROSMAP	ENSG00000161558.TMEM143	19	48835613	48867494	0.1116	0.1667	0.868	0
ROSMAP	ENSG00000128309.MPST	22	37415676	37425863	0.047	-0.1641	0.8697	0
ROSMAP	ENSG00000175575.PAAF1	11	73587744	73638790	0.5655	-0.1633	0.87028	0
ROSMAP	ENSG00000115977.AAK1	2	69688532	69901481	0.0555	0.163	0.8705	0
ROSMAP	ENSG00000145730.PAM	5	102089685	102366809	0.048	0.16275	0.87071	0
ROSMAP	ENSG00000186153.WWOX	16	78133310	79246564	0.4247	-0.1614	0.8718	0.002
ROSMAP	ENSG00000106993.CDC37L1	9	4679559	4708398	0.0822	-0.161	0.87209	0.001
ROSMAP	ENSG00000129003.VPS13C	15	62144588	62352672	0.1844	0.1603	0.872611	0.001
ROSMAP	ENSG00000140323.DISP2	15	40650436	40663257	0.0788	-0.16	0.872906	0
ROSMAP	ENSG00000115944.COX7A2L	2	42560686	42652228	0.0601	-0.1587	0.8739	0.001
ROSMAP	ENSG00000138031.ADCY3	2	25042038	25142708	0.0744	-0.1585	0.8741	0.001
ROSMAP	ENSG00000196850.PPTC7	12	110969120	111021125	0.0441	-0.157	0.87524	0
ROSMAP	ENSG00000153531.ADPRHL1	13	114076260	114107839	0.3214	-0.1565	0.8756	0.001
ROSMAP	ENSG00000011105.TSPAN9	12	3186521	3395730	0.1558	-0.1565	0.87564	0.001
ROSMAP	ENSG00000051620.HEBP2	6	138724668	138743334	0.0539	-0.15617	0.8759	0
ROSMAP	ENSG00000184207.PGP	16	2261998	2264808	0.0573	0.1542	0.8774	0.001
ROSMAP	ENSG00000122729.ACO1	9	32384618	32454767	0.171	0.154	0.87761	0.001
ROSMAP	ENSG00000110880.CORO1C	12	109038885	109125372	0.1745	-0.1539	0.8777	0.001
ROSMAP	ENSG00000104884.ERCC2	19	45853095	45874176	0.0406	-0.1541	0.878	0
ROSMAP	ENSG00000159363.ATP13A2	1	17312453	17338423	0.0444	0.152	0.879187	0
ROSMAP	ENSG00000074582.BCS1L	2	219523487	219528166	0.0819	-0.1484	0.882	0
ROSMAP	ENSG00000163818.LZTFL1	3	45864808	45957534	0.254	-0.14874	0.882	0.001
ROSMAP	ENSG00000160285.LSS	21	47608055	47648738	0.3507	-0.1476	0.882663	0.001
ROSMAP	ENSG00000163866.SMIM12	1	35178338	35325417	0.1428	0.1467	0.883367	0.002
ROSMAP	ENSG00000165322.ARHGAP12	10	32094365	32217742	0.0418	0.1467	0.88337	0
ROSMAP	ENSG00000176956.LY6H	8	144239331	144242128	0.1249	-0.1455	0.88435	0.001
ROSMAP	ENSG00000163110.PDLIM5	4	95373037	95589377	0.1234	0.145	0.8847	0.001
ROSMAP	ENSG00000196565.HBG2	11	5274420	5667019	0.2228	-0.1449	0.88477	0.001
ROSMAP	ENSG00000168140.VASN	16	4421849	4433529	0.045	0.1448	0.8849	0.001
ROSMAP	ENSG00000108861.DUSP3	17	41843489	41856356	0.0576	-0.14433	0.88524	0
ROSMAP	ENSG00000163956.LRPAP1	4	3508103	3534286	0.1975	-0.1441	0.8854	0.001
ROSMAP	ENSG00000111906.HDDC2	6	125541108	125623282	0.5247	0.14305	0.88625	0.001
ROSMAP	ENSG00000102967.DHODH	16	72042487	72058954	0.472	0.1422	0.887	0.001
ROSMAP	ENSG00000186132.C2orf76	2	120059801	120124404	0.1967	0.142	0.8871	0.001
ROSMAP	ENSG00000105357.MYH14	19	50691443	50813802	0.1882	0.1404	0.888	0.001
ROSMAP	ENSG00000099250.NRP1	10	33466420	33625190	0.1164	-0.14	0.88866	0.001
ROSMAP	ENSG00000079739.PGM1	1	64058947	64125916	0.2705	0.1399	0.888741	0.001
ROSMAP	ENSG00000135249.RINT1	7	105172532	105208124	0.0345	-0.14	0.889	0
ROSMAP	ENSG00000197106.SLC6A17	1	110693108	110744824	0.1723	0.1393	0.88921	0.001
ROSMAP	ENSG00000103707.MTFMT	15	65294845	65321977	0.1239	-0.1385	0.88987	0
ROSMAP	ENSG00000088387.DOCK9	13	99445741	99738879	0.0544	-0.138	0.8902	0.001
ROSMAP	ENSG00000152749.GPR180	13	95254157	95286899	0.0565	0.138	0.8902	0
ROSMAP	ENSG00000090382.LYZ	12	69742121	69748014	0.0344	0.138	0.89024	0
ROSMAP	ENSG00000108592.FTSJ3	17	61896793	61907372	0.0649	0.138	0.89024	0.001
ROSMAP	ENSG00000112096.SOD2	6	160090089	160183561	0.1537	0.13745	0.89068	0.001
ROSMAP	ENSG00000188352.FOCAD	9	20658308	20995954	0.0641	0.1373	0.89083	0
ROSMAP	ENSG00000164089.ETNPPL	4	109663196	109684210	0.0473	0.1366	0.8914	0
ROSMAP	ENSG00000163933.RFT1	3	53122499	53164478	0.1446	0.136	0.892	0.001
ROSMAP	ENSG00000157617.C2CD2	21	43305221	43373999	0.0979	-0.1354	0.892279	0.001
ROSMAP	ENSG00000176986.SEC24C	10	75504120	75531919	0.0331	0.135	0.89261	0
ROSMAP	ENSG00000134077.THUMPD3	3	9404526	9428475	0.2425	0.133986	0.893	0.001
ROSMAP	ENSG00000116874.WARS2	1	119573839	119683294	0.42	0.1345	0.893004	0.001
ROSMAP	ENSG00000065882.TBC1D1	4	37892708	38140796	0.2164	-0.1335	0.8938	0.001
ROSMAP	ENSG00000180667.YOD1	1	207217194	207226325	0.0526	0.13284	0.894322	0.001
ROSMAP	ENSG00000126522.ASL	7	65540785	65558545	0.2225	0.13164	0.895	0.001
ROSMAP	ENSG00000125746.EML2	19	46110252	46148887	0.1043	0.1313	0.896	0.001
ROSMAP	ENSG00000138430.OLA1	2	174937175	175113426	0.0705	-0.128	0.8982	0.001
ROSMAP	ENSG00000149084.HSD17B12	11	43577986	43878167	0.325	-0.1274	0.89862	0.001
ROSMAP	ENSG00000086289.EPDR1	7	37723446	37991543	0.134	0.127	0.899	0.001
ROSMAP	ENSG00000120756.PLS1	3	142315229	142432506	0.0391	-0.127291	0.899	0
ROSMAP	ENSG00000013375.PGM3	6	83870869	83903655	0.1182	0.126	0.89973	0.001
ROSMAP	ENSG00000102547.CAB39L	13	49882786	50018262	0.5688	0.1244	0.901	0.001
ROSMAP	ENSG00000134330.IAH1	2	9613787	9636672	0.5822	-0.1244	0.901	0.004
ROSMAP	ENSG00000162909.CAPN2	1	223889295	223963720	0.1233	-0.12394	0.901361	0.001
ROSMAP	ENSG00000163596.ICA1L	2	203640690	203736708	0.1511	0.1234	0.9018	0.001
ROSMAP	ENSG00000196839.ADA	20	43248163	43280874	0.2817	-0.123	0.902107	0.001
ROSMAP	ENSG00000155660.PDIA4	7	148700154	148725733	0.1564	0.122	0.903	0.001
ROSMAP	ENSG00000100523.DDHD1	14	53510686	53620000	0.0197	0.12	0.90448	0
ROSMAP	ENSG00000170075.GPR37L1	1	202091986	202102720	0.0755	-0.11948	0.904892	0.002
ROSMAP	ENSG00000131899.LLGL1	17	18128901	18148189	0.044	0.119	0.90528	0
ROSMAP	ENSG00000153904.DDAH1	1	85784164	86043933	0.0962	-0.11839	0.905755	0.001
ROSMAP	ENSG00000097021.ACOT7	1	6324329	6454451	0.0666	-0.117	0.90686	0.001
ROSMAP	ENSG00000104763.ASAH1	8	17913934	17942494	0.0768	0.116	0.90766	0.001
ROSMAP	ENSG00000103496.STX4	16	31044210	31054296	0.0469	0.1135	0.9096	0
ROSMAP	ENSG00000023191.RNH1	11	494512	507300	0.1812	-0.112	0.91082	0.001
ROSMAP	ENSG00000085662.AKR1B1	7	134127102	134144036	0.1465	0.11196	0.911	0.001
ROSMAP	ENSG00000169359.SLC33A1	3	155538813	155572218	0.1164	0.112302	0.911	0.001
ROSMAP	ENSG00000254087.LYN	8	56792372	56923940	0.0723	0.111	0.91162	0
ROSMAP	ENSG00000152223.EPG5	18	43427574	43547240	0.0557	-0.109	0.9132	0
ROSMAP	ENSG00000028528.SNX1	15	64386322	64438289	0.0384	-0.1083	0.913775	0
ROSMAP	ENSG00000204851.PNMAL2	19	46990163	46999755	0.101	0.1077	0.914	0.001
ROSMAP	ENSG00000154654.NCAM2	21	22370633	22915650	0.0871	-0.1075	0.914414	0
ROSMAP	ENSG00000136159.NUDT15	13	48611703	48621358	0.5997	-0.107	0.9148	0
ROSMAP	ENSG00000171903.CYP4F11	19	16023177	16045677	0.1976	-0.105	0.916	0.001
ROSMAP	ENSG00000060982.BCAT1	12	24964295	25102393	0.2449	0.1053	0.91612	0.001
ROSMAP	ENSG00000172379.ARNT2	15	80696692	80890278	0.0583	0.105	0.916376	0.001
ROSMAP	ENSG00000133606.MKRN1	7	140152840	140179369	0.2001	0.099	0.921	0.001
ROSMAP	ENSG00000120915.EPHX2	8	27348296	27403081	0.4388	-0.099	0.92116	0.001
ROSMAP	ENSG00000054179.ENTPD2	9	139942550	139948497	0.1659	0.098	0.92193	0.001
ROSMAP	ENSG00000162813.BPNT1	1	220230824	220263804	0.0522	-0.098	0.921932	0.001
ROSMAP	ENSG00000175497.DPP10	2	115199876	116603328	0.1648	-0.097	0.9227	0.001
ROSMAP	ENSG00000167468.GPX4	19	1103936	1106787	0.296	0.0961	0.923	0.001
ROSMAP	ENSG00000140650.PMM2	16	8882680	8943188	0.2134	0.096	0.9235	0.001
ROSMAP	ENSG00000145715.RASA1	5	86563705	86687748	0.2723	0.096	0.92352	0.001
ROSMAP	ENSG00000164347.GFM2	5	74017029	74063196	0.3732	0.09595	0.92356	0.001
ROSMAP	ENSG00000173852.DPY19L1	7	34968488	35077883	0.0456	-0.09545	0.924	0.002
ROSMAP	ENSG00000184743.ATL3	11	63391559	63439393	0.0618	0.0945	0.92473	0.002
ROSMAP	ENSG00000187024.PTRH1	9	130455257	130487152	0.0427	-0.0925	0.92627	0
ROSMAP	ENSG00000113441.LNPEP	5	96271098	96373219	0.0943	0.09223	0.92652	0.001
ROSMAP	ENSG00000167461.RAB8A	19	16222439	16245044	0.116	0.0922	0.927	0.001
ROSMAP	ENSG00000110172.CHORDC1	11	89934328	89956532	0.0797	0.0899	0.92837	0.001
ROSMAP	ENSG00000066651.TRMT11	6	126307576	126360422	0.0879	0.08772	0.9301	0
ROSMAP	ENSG00000087157.PGS1	17	76374721	76421195	0.1062	-0.08747	0.9303	0.001
ROSMAP	ENSG00000146733.PSPH	7	56078744	56119297	0.0681	0.087	0.931	0.001
ROSMAP	ENSG00000166192.SENP8	15	72406599	72433311	0.126	-0.0852	0.932129	0.001
ROSMAP	ENSG00000095321.CRAT	9	131857089	131873468	0.0313	0.083	0.93385	0
ROSMAP	ENSG00000167325.RRM1	11	4115937	4160106	0.0309	-0.083	0.93385	0
ROSMAP	ENSG00000106538.RARRES2	7	150035408	150038763	0.0623	-0.08264	0.934	0
ROSMAP	ENSG00000142453.CARM1	19	10982189	11033453	0.084	0.083	0.934	0.001
ROSMAP	ENSG00000182534.MXRA7	17	74668633	74707098	0.0708	0.08163	0.93494	0.001
ROSMAP	ENSG00000079257.LXN	3	158363611	158390482	0.1904	-0.080946	0.935	0.001
ROSMAP	ENSG00000148175.STOM	9	124101355	124132531	0.28	0.0812	0.93526	0
ROSMAP	ENSG00000145191.EIF2B5	3	183852826	184402546	0.0773	-0.079732	0.936	0.001
ROSMAP	ENSG00000166582.CENPV	17	16245848	16256970	0.0441	-0.07951	0.93663	0.001
ROSMAP	ENSG00000095713.CRTAC1	10	99624757	99790585	0.1526	0.07942	0.9367	0.001
ROSMAP	ENSG00000076554.TPD52	8	80870571	81143467	0.1139	0.0782	0.93768	0.001
ROSMAP	ENSG00000130653.PNPLA7	9	140354404	140444986	0.255	0.0781	0.93777	0.001
ROSMAP	ENSG00000128951.DUT	15	48623208	48635570	0.0273	-0.077	0.938624	0
ROSMAP	ENSG00000126790.L3HYPDH	14	59927081	59951148	0.2744	-0.074641	0.9405	0.001
ROSMAP	ENSG00000132330.SCLY	2	238969530	239008054	0.4145	-0.0746	0.9406	0.001
ROSMAP	ENSG00000065000.AP3D1	19	2100988	2164464	0.0564	0.074	0.941	0
ROSMAP	ENSG00000111911.HINT3	6	126277927	126301387	0.0208	0.073	0.94181	0
ROSMAP	ENSG00000241878.PISD	22	32014477	32058418	0.7361	0.0729	0.9419	0.001
ROSMAP	ENSG00000176393.RNPEP	1	201951500	201975275	0.2665	0.0724	0.942281	0.001
ROSMAP	ENSG00000101310.SEC23B	20	18488137	18542059	0.0625	-0.072	0.942602	0
ROSMAP	ENSG00000129103.SUMF2	7	56131695	56148363	0.0464	-0.07196	0.943	0
ROSMAP	ENSG00000136280.CCM2	7	45039074	45116068	0.1039	0.07132	0.943	0
ROSMAP	ENSG00000124615.MOCS1	6	39867354	39902290	0.0834	-0.07086	0.94351	0
ROSMAP	ENSG00000077522.ACTN2	1	236849754	236927931	0.0478	0.07045	0.943832	0
ROSMAP	ENSG00000151148.UBE3B	12	109915207	109974507	0.134	-0.0704	0.94386	0.001
ROSMAP	ENSG00000106733.NMRK1	9	77675489	77703133	0.1255	0.0702	0.94406	0
ROSMAP	ENSG00000160803.UBQLN4	1	156005092	156023585	0.0396	-0.069	0.94499	0
ROSMAP	ENSG00000125814.NAPB	20	23355159	23402125	0.0463	-0.0687	0.945243	0
ROSMAP	ENSG00000137124.ALDH1B1	9	38392661	38398658	0.7296	0.0671	0.94647	0.001
ROSMAP	ENSG00000039523.FAM65A	16	67552321	67580691	0.0562	-0.067	0.9466	0
ROSMAP	ENSG00000104522.TSTA3	8	144694788	144700218	0.1296	0.0668	0.94671	0.002
ROSMAP	ENSG00000111058.ACSS3	12	81331594	81650533	0.0987	-0.066	0.9474	0.001
ROSMAP	ENSG00000105499.PLA2G4C	19	48551100	48614074	0.3645	0.0638	0.949	0.001
ROSMAP	ENSG00000180902.D2HGDH	2	242673994	242708231	0.3675	-0.0631	0.9497	0.001
ROSMAP	ENSG00000149782.PLCB3	11	64018995	64036622	0.0481	-0.0629	0.94988	0.001
ROSMAP	ENSG00000241935.HOGA1	10	99344080	99372559	0.1002	-0.0624	0.95024	0.001
ROSMAP	ENSG00000103723.AP3B2	15	83328033	83378666	0.0492	-0.0622	0.95037	0
ROSMAP	ENSG00000167165.UGT1A6	2	234600253	234681946	0.0834	0.0621	0.9504	0
ROSMAP	ENSG00000182836.PLCXD3	5	41307056	41510730	0.0527	0.062	0.95056	0.001
ROSMAP	ENSG00000136933.RABEPK	9	127962821	127996437	0.1324	0.0608	0.95151	0
ROSMAP	ENSG00000104728.ARHGEF10	8	1772142	1906807	0.0979	-0.0589	0.95303	0.001
ROSMAP	ENSG00000169223.LMAN2	5	176758563	176778853	0.1922	-0.05817	0.95362	0
ROSMAP	ENSG00000156110.ADK	10	75910960	76469061	0.1029	0.057	0.95455	0.001
ROSMAP	ENSG00000184640.SEPT9	17	75276651	75496678	0.0763	-0.057	0.95455	0
ROSMAP	ENSG00000173705.SUSD5	3	33191537	33260707	0.2671	-0.056687	0.955	0.003
ROSMAP	ENSG00000170448.NFXL1	4	47849257	47916653	0.0994	-0.0563	0.9551	0.001
ROSMAP	ENSG00000102931.ARL2BP	16	57279010	57287516	0.271	-0.0561	0.9552	0.001
ROSMAP	ENSG00000103591.AAGAB	15	67493371	67547533	0.0523	-0.0548	0.95633	0.001
ROSMAP	ENSG00000239672.NME1	17	49230897	49239789	0.402	-0.05335	0.95745	0.001
ROSMAP	ENSG00000066382.MPPED2	11	30406040	30608419	0.0914	-0.0529	0.95779	0
ROSMAP	ENSG00000137563.GGH	8	63927638	63951730	0.1	0.0501	0.96007	0.001
ROSMAP	ENSG00000110400.PVRL1	11	119494120	119599794	0.0484	-0.049	0.96092	0
ROSMAP	ENSG00000168275.COA6	1	234509202	234519795	0.1995	0.04856	0.961269	0.001
ROSMAP	ENSG00000132196.HSD17B7	1	162760492	162782607	0.0795	0.046	0.96331	0
ROSMAP	ENSG00000136100.VPS36	13	52986737	53024763	0.2654	-0.0459	0.9634	0.001
ROSMAP	ENSG00000114354.TFG	3	100428205	100467810	0.0744	-0.045	0.964	0.001
ROSMAP	ENSG00000185532.PRKG1	10	52750945	54058110	0.2694	-0.04483	0.96424	0.001
ROSMAP	ENSG00000116641.DOCK7	1	62920399	63153969	0.0689	-0.04467	0.964371	0.001
ROSMAP	ENSG00000243678.NME1-NME2	17	49230920	49249108	0.1238	0.0445	0.9645	0.001
ROSMAP	ENSG00000240972.MIF	22	24236191	24237414	0.1146	-0.0438	0.9651	0.001
ROSMAP	ENSG00000174145.KIAA1239	4	37245842	37451087	0.0966	-0.0434	0.9654	0
ROSMAP	ENSG00000140395.WDR61	15	78570177	78592136	0.0427	0.043	0.965702	0
ROSMAP	ENSG00000150456.N6AMT2	13	21302870	21348097	0.2399	-0.042	0.9665	0.001
ROSMAP	ENSG00000144712.CAND2	3	12837971	12913415	0.5808	0.041523	0.967	0.001
ROSMAP	ENSG00000117480.FAAH	1	46859937	46879520	0.2731	0.04039	0.967779	0.001
ROSMAP	ENSG00000073050.XRCC1	19	44047192	44084625	0.0714	0.04	0.968	0
ROSMAP	ENSG00000133048.CHI3L1	1	203148059	203155877	0.0964	0.03944	0.968543	0
ROSMAP	ENSG00000123453.SARDH	9	136528682	136605077	0.1119	-0.039	0.96889	0.001
ROSMAP	ENSG00000135956.TMEM127	2	96914254	96931732	0.2877	0.039	0.9689	0
ROSMAP	ENSG00000197763.TXNRD3	3	126290622	126373998	0.0978	0.03936	0.969	0
ROSMAP	ENSG00000182718.ANXA2	15	60639333	60695082	0.0913	-0.0386	0.96917	0
ROSMAP	ENSG00000144749.LRIG1	3	66429221	66551687	0.0277	0.038	0.97	0
ROSMAP	ENSG00000137133.HINT2	9	35812957	35815351	0.0946	-0.037	0.97049	0.001
ROSMAP	ENSG00000148672.GLUD1	10	88810243	88854623	0.0344	-0.037	0.97049	0
ROSMAP	ENSG00000205707.LYRM5	12	25348150	25362579	0.0723	-0.037	0.97049	0.001
ROSMAP	ENSG00000164308.ERAP2	5	96211643	96255420	0.3126	0.03675	0.97068	0.001
ROSMAP	ENSG00000148842.CNNM2	10	104678050	104849978	0.1453	-0.0366	0.9708	0.001
ROSMAP	ENSG00000136068.FLNB	3	57994127	58157982	0.0559	0.035845	0.971	0
ROSMAP	ENSG00000161204.ABCF3	3	183903811	183911800	0.043	0.036658	0.971	0
ROSMAP	ENSG00000101474.APMAP	20	24943561	24973615	0.0378	0.0346	0.972403	0.001
ROSMAP	ENSG00000134339.SAA2	11	18260770	18270190	0.2701	0.0343	0.97267	0.001
ROSMAP	ENSG00000079931.MOXD1	6	132617194	132722684	0.1266	-0.03156	0.97482	0
ROSMAP	ENSG00000124523.SIRT5	6	13574816	13614790	0.438	-0.02951	0.97646	0.002
ROSMAP	ENSG00000135862.LAMC1	1	182992595	183114727	0.1083	0.0293	0.976622	0
ROSMAP	ENSG00000132205.EMILIN2	18	2847028	2915991	0.0954	0.029	0.9769	0.001
ROSMAP	ENSG00000164182.NDUFAF2	5	60240956	60448853	0.1954	-0.02883	0.977	0.001
ROSMAP	ENSG00000170917.NUDT6	4	123809852	123844123	0.3775	0.0268	0.9786	0.001
ROSMAP	ENSG00000013583.HEBP1	12	13127798	13153207	0.6877	-0.0235	0.98128	0.001
ROSMAP	ENSG00000136193.SCRN1	7	29959719	30029905	0.2745	-0.02301	0.982	0.001
ROSMAP	ENSG00000076043.REXO2	11	114310108	114321001	0.089	-0.0222	0.9823	0
ROSMAP	ENSG00000118777.ABCG2	4	89011416	89152474	0.1433	-0.022	0.9824	0.001
ROSMAP	ENSG00000053702.NRIP2	12	2934514	2944710	0.0556	-0.0205	0.98361	0
ROSMAP	ENSG00000103064.SLC7A6	16	68298433	68335722	0.0534	0.0204	0.9838	0
ROSMAP	ENSG00000070610.GBA2	9	35736863	35749983	0.279	-0.02	0.98404	0.001
ROSMAP	ENSG00000158109.TPRG1L	1	3541566	3546691	0.0723	0.02	0.984043	0.001
ROSMAP	ENSG00000148344.PTGES	9	132500610	132515326	0.1241	-0.0196	0.98439	0
ROSMAP	ENSG00000174080.CTSF	11	66330934	66336312	0.0394	0.019	0.98484	0
ROSMAP	ENSG00000204237.OXLD1	17	79632066	79633665	0.1034	0.01839	0.98533	0
ROSMAP	ENSG00000154719.MRPL39	21	26957968	26979829	0.0516	-0.0183	0.985372	0
ROSMAP	ENSG00000197119.SLC25A29	14	100757448	100772884	0.0398	-0.017	0.98644	0
ROSMAP	ENSG00000140950.TLDC1	16	84511681	84587639	0.1844	0.0169	0.9865	0.001
ROSMAP	ENSG00000001036.FUCA2	6	143815948	143832827	0.345	-0.01564	0.98752	0.001
ROSMAP	ENSG00000090615.GOLGA3	12	133345495	133405444	0.2053	0.015	0.98803	0.001
ROSMAP	ENSG00000133313.CNDP2	18	72163051	72188366	0.1252	-0.0143	0.9886	0.001
ROSMAP	ENSG00000095485.CWF19L1	10	101992055	102027437	0.1539	-0.013	0.98963	0.001
ROSMAP	ENSG00000069849.ATP1B3	3	141594966	141645356	0.3007	-0.012691	0.99	0.001
ROSMAP	ENSG00000117791.MARC2	1	220921567	220958150	0.0485	-0.012	0.990426	0.001
ROSMAP	ENSG00000146729.GBAS	7	56019486	56067874	0.2559	-0.01137	0.991	0.001
ROSMAP	ENSG00000159063.ALG8	11	77811982	77850706	0.1443	0.0108	0.99135	0
ROSMAP	ENSG00000109610.SOD3	4	24791534	24802464	0.1728	-0.01	0.992	0.001
ROSMAP	ENSG00000136279.DBNL	7	44084239	44109055	0.3936	0.00878	0.993	0.002
ROSMAP	ENSG00000174928.C3orf33	3	155480401	155524140	0.3405	0.009209	0.993	0.001
ROSMAP	ENSG00000140022.STON2	14	81727000	81902809	0.0682	0.008	0.99362	0.001
ROSMAP	ENSG00000157184.CPT2	1	53662101	53679869	0.4099	0.00624	0.995023	0.001
ROSMAP	ENSG00000164366.CCDC127	5	196986	218330	0.3373	0.00562	0.99551	0.001
ROSMAP	ENSG00000107669.ATE1	10	123499939	123688316	0.1919	-0.00545	0.99565	0.001
ROSMAP	ENSG00000105928.DFNA5	7	24737972	24809244	0.3504	0.00554	0.996	0.003
ROSMAP	ENSG00000196290.NIF3L1	2	201754050	201768655	0.0463	0.004	0.9968	0
ROSMAP	ENSG00000146021.KLHL3	5	136953189	137071779	0.0388	0.00382	0.99695	0
ROSMAP	ENSG00000146701.MDH2	7	75677369	75696826	0.1029	0.0043	0.997	0
ROSMAP	ENSG00000166997.CNPY4	7	99717236	99723134	0.1255	0.00379	0.997	0.008
ROSMAP	ENSG00000173221.GLRX	5	95087023	95158709	0.0967	-0.00249	0.99802	0.004
ROSMAP	ENSG00000005882.PDK2	17	48172101	48189516	0.1227	-0.00228	0.99818	0.001
ROSMAP	ENSG00000122335.SERAC1	6	158530536	158589312	0.1523	0.00179	0.99857	0.001
ROSMAP	ENSG00000100445.SDR39U1	14	24908972	24912111	0.2547	0.000656	0.99948	0.001
ROSMAP	ENSG00000071282.LMCD1	3	8543393	8609805	0.0837	0.000131	1	0.001
BANNER	ENSG00000233276.GPX1	3	49394609	49396033	0.5271	-4.689	2.75e-06	0.977
BANNER	ENSG00000105397.TYK2	19	10461209	10491352	0.4833	-4.40121	1.08e-05	0.983
BANNER	ENSG00000137513.NARS2	11	78147007	78285919	0.0792	-3.995	6.47e-05	0.147
BANNER	ENSG00000169972.PUSL1	1	1243947	1247057	0.128	-3.83	0.000128	0.024
BANNER	ENSG00000177465.ACOT4	14	74058410	74063200	0.3949	3.81605	0.000136	0.089
BANNER	ENSG00000203896.LIME1	20	62366815	62370456	0.0779	3.76	0.00017	0.029
BANNER	ENSG00000146242.TPBG	6	83072923	83080545	0.0592	-3.5909	0.00033	0.039
BANNER	ENSG00000166888.STAT6	12	57489191	57525922	0.2172	3.471	0.000519	0.088
BANNER	ENSG00000184227.ACOT1	14	74003818	74010498	0.4699	3.42577	0.000613	0.093
BANNER	ENSG00000131435.PDLIM4	5	131593364	131609147	0.3788	-3.2172	0.00129	0.077
BANNER	ENSG00000138688.KIAA1109	4	123073488	123283913	0.1051	-3.21	0.00133	0.003
BANNER	ENSG00000121797.CCRL2	3	46448654	46454488	0.19	-3.1556	0.0016	0.134
BANNER	ENSG00000182771.GRID1	10	87359312	88126250	0.1371	-3.125	0.00178	0.006
BANNER	ENSG00000133195.SLC39A11	17	70642088	71088851	0.314	3.1096	0.00187	0
BANNER	ENSG00000178802.MPI	15	75182346	75191798	0.1538	3.088	0.00202	0.104
BANNER	ENSG00000101474.APMAP	20	24943561	24973615	0.2156	-2.988	0.00281	0.003
BANNER	ENSG00000097007.ABL1	9	133589333	133763062	0.1263	2.983	0.00285	0.028
BANNER	ENSG00000197375.SLC22A5	5	131705444	131731306	0.1444	2.951	0.00317	0.045
BANNER	ENSG00000126934.MAP2K2	19	4090319	4124126	0.1371	-2.922	0.00348	0.033
BANNER	ENSG00000103043.VAC14	16	70721342	70835064	0.2356	-2.91911	0.00351	0.013
BANNER	ENSG00000161513.FDXR	17	72858619	72869156	0.3469	2.892	0.00383	0.063
BANNER	ENSG00000010282.HHATL	3	42734155	42744319	0.277	2.8149	0.00488	0.03
BANNER	ENSG00000148384.INPP5E	9	139323071	139334274	0.1293	-2.7973	0.00515	0.098
BANNER	ENSG00000122574.WIPF3	7	29846102	29956682	0.2121	2.7874	0.00531	0.006
BANNER	ENSG00000120306.CYSTM1	5	139554227	139661637	0.1287	2.765	0.00569	0.045
BANNER	ENSG00000170542.SERPINB9	6	2887500	2903514	0.2171	-2.757	0.00583	0.001
BANNER	ENSG00000126602.TRAP1	16	3701640	3767598	0.4205	2.74707	0.00601	0.011
BANNER	ENSG00000125375.ATP5S	14	50779044	50802276	0.4141	-2.6943	0.007054	0.015
BANNER	ENSG00000196502.SULT1A1	16	28616903	28634946	0.2972	-2.67629	0.00744	0.014
BANNER	ENSG00000146476.C6orf211	6	151773422	151791236	0.2685	2.59444	0.00947	0.017
BANNER	ENSG00000184076.UQCR10	22	30163358	30166402	0.8429	-2.5827	0.0098	0.012
BANNER	ENSG00000273079.GRIN2B	12	13693165	14133053	0.2059	-2.5625	0.010392	0.001
BANNER	ENSG00000163932.PRKCD	3	53190025	53226733	0.3299	-2.5584	0.0105	0.001
BANNER	ENSG00000164039.BDH2	4	104000592	104021040	0.1656	-2.5433	0.01098	0
BANNER	ENSG00000267673.FDX1L	19	10416103	10426691	0.229	-2.53692	0.0112	0.052
BANNER	ENSG00000140474.ULK3	15	75128457	75135687	0.4718	-2.5327	0.01132	0.025
BANNER	ENSG00000160305.DIP2A	21	47878812	47989926	0.105	-2.51	0.0121	0.003
BANNER	ENSG00000176978.DPP7	9	140004994	140009629	0.347	-2.509	0.01211	0.023
BANNER	ENSG00000143436.MRPL9	1	151732119	151736040	0.1398	2.5	0.012419	0.023
BANNER	ENSG00000117448.AKR1A1	1	46016215	46035721	0.9	-2.48988	0.012779	0.001
BANNER	ENSG00000167578.RAB4B	19	41284121	41302847	0.1078	-2.487	0.0129	0.005
BANNER	ENSG00000172346.CSDC2	22	41956767	41973745	0.2491	2.459	0.0139	0.034
BANNER	ENSG00000103485.QPRT	16	29674600	29710020	0.4247	-2.45729	0.014	0.015
BANNER	ENSG00000115947.ORC4	2	148687968	148779147	0.1493	-2.452	0.0142	0.001
BANNER	ENSG00000151611.MMAA	4	146539415	146581187	0.4065	2.4376	0.01479	0.007
BANNER	ENSG00000124532.MRS2	6	24403153	24425810	0.3531	-2.43719	0.0148	0.004
BANNER	ENSG00000172954.LCLAT1	2	30670092	30867091	0.2824	-2.411	0.0159	0.018
BANNER	ENSG00000177469.PTRF	17	40554470	40575535	0.1477	-2.3919	0.01676	0.019
BANNER	ENSG00000172992.DCAKD	17	43100708	43138473	0.1451	-2.383	0.01717	0.001
BANNER	ENSG00000179889.PDXDC1	16	15068448	15233196	0.0794	-2.377	0.01745	0.001
BANNER	ENSG00000100994.PYGB	20	25228705	25278650	0.238	2.3647	0.01804	0.006
BANNER	ENSG00000007516.BAIAP3	16	1383602	1399439	0.3011	2.35757	0.0184	0.007
BANNER	ENSG00000160360.GPSM1	9	139221932	139254057	0.1657	-2.3546	0.01854	0.028
BANNER	ENSG00000120910.PPP3CC	8	22298332	22398652	0.1424	2.34	0.0193	0.015
BANNER	ENSG00000134817.APLNR	11	57001051	57004709	0.1539	-2.3292	0.0198	0
BANNER	ENSG00000072778.ACADVL	17	7120444	7128592	0.0853	-2.322	0.02023	0
BANNER	ENSG00000161647.MPP3	17	41878167	41910538	0.1791	-2.3115	0.0208	0
BANNER	ENSG00000114354.TFG	3	100428205	100467810	0.0776	2.309	0.0209	0
BANNER	ENSG00000070540.WIPI1	17	66417089	66453654	0.194	2.303	0.02128	0.001
BANNER	ENSG00000042445.RETSAT	2	85569211	85581743	0.1321	-2.29906	0.0215	0
BANNER	ENSG00000115073.ACTR1B	2	98272431	98280570	0.3579	2.285	0.0223	0.009
BANNER	ENSG00000131373.HACL1	3	15602211	15643338	0.6722	-2.2653	0.0235	0
BANNER	ENSG00000130193.THEM6	8	143808621	143818345	0.187	-2.2475	0.0246	0.001
BANNER	ENSG00000131981.LGALS3	14	55590828	55612126	0.0459	-2.247	0.02464	0
BANNER	ENSG00000155903.RASA2	3	141205889	141334184	0.1167	-2.2308	0.0257	0.001
BANNER	ENSG00000140575.IQGAP1	15	90931450	91045475	0.0766	-2.2071	0.02731	0.008
BANNER	ENSG00000095261.PSMD5	9	123577774	123605262	0.1832	2.181	0.02918	0.011
BANNER	ENSG00000100266.PACSIN2	22	43231418	43411151	0.1145	2.1797	0.0293	0.011
BANNER	ENSG00000105255.FSD1	19	4304597	4323840	0.273	2.1766	0.0295	0
BANNER	ENSG00000168958.MFF	2	228189867	228222550	0.1436	-2.17632	0.0295	0.001
BANNER	ENSG00000181019.NQO1	16	69740899	69760854	0.6515	-2.1748	0.02964	0.015
BANNER	ENSG00000132481.TRIM47	17	73870242	73874656	0.1289	2.1692	0.03007	0.006
BANNER	ENSG00000172456.FGGY	1	59762310	60233347	0.2226	-2.16469	0.030412	0.008
BANNER	ENSG00000138398.PPIG	2	170440850	170497916	0.0859	2.15432	0.0312	0.001
BANNER	ENSG00000205765.C5orf51	5	41904290	41921738	0.0737	2.1491	0.03163	0
BANNER	ENSG00000182253.SYNM	15	99638420	99675798	0.6022	2.146	0.03187	0.01
BANNER	ENSG00000153774.CFDP1	16	75327596	75467383	0.043	2.137	0.0326	0
BANNER	ENSG00000132589.FLOT2	17	27206353	27224697	0.4798	-2.1228	0.03377	0.007
BANNER	ENSG00000091409.ITGA6	2	173292082	173371181	0.2113	-2.10757	0.0351	0.005
BANNER	ENSG00000110801.PSMD9	12	122326637	122356203	0.1926	2.089	0.036708	0.009
BANNER	ENSG00000159445.THEM4	1	151846060	151882284	0.3741	2.07926	0.037593	0
BANNER	ENSG00000178950.GAK	4	843064	926161	0.15	2.0786	0.03766	0
BANNER	ENSG00000198130.HIBCH	2	191054461	191208919	0.5769	2.05876	0.0395	0.003
BANNER	ENSG00000143164.DCAF6	1	167905021	168045081	0.1408	-2.04088	0.041263	0.001
BANNER	ENSG00000153048.CARHSP1	16	8946799	8962866	0.135	2.03556	0.04179	0
BANNER	ENSG00000087274.ADD1	4	2845584	2931803	0.0765	2.025	0.04287	0
BANNER	ENSG00000167701.GPT	8	145728356	145732557	0.0639	-2.024	0.043	0
BANNER	ENSG00000085491.SLC25A24	1	108676658	108743471	0.5283	-2.01629	0.04377	0.002
BANNER	ENSG00000121897.LIAS	4	39460620	39479273	0.1811	2.0112	0.0443	0.001
BANNER	ENSG00000148090.AUH	9	93976097	94124195	0.0777	-2.008	0.04464	0
BANNER	ENSG00000157500.APPL1	3	57261765	57307496	0.0749	-2.0044	0.045	0.001
BANNER	ENSG00000168952.STXBP6	14	25278862	25519503	0.4096	-1.99148	0.046428	0.001
BANNER	ENSG00000186479.RGS7BP	5	63802084	63908139	0.1372	1.9866	0.04697	0
BANNER	ENSG00000108774.RAB5C	17	40276994	40307035	0.0678	-1.9714	0.04868	0.002
BANNER	ENSG00000176853.FAM91A1	8	124780696	124827692	0.2104	-1.968	0.0491	0.007
BANNER	ENSG00000085117.CD82	11	44585977	44641913	0.2124	-1.967	0.0492	0.006
BANNER	ENSG00000198168.SVIP	11	22835345	22851845	0.1874	-1.9645	0.0495	0.001
BANNER	ENSG00000159231.CBR3	21	37507210	37518864	0.556	1.949	0.0513	0.006
BANNER	ENSG00000099968.BCL2L13	22	18111621	18213388	0.2183	1.946	0.0517	0.001
BANNER	ENSG00000107819.SFXN3	10	102790991	102800998	0.3862	1.94216	0.05212	0.001
BANNER	ENSG00000175309.PHYKPL	5	177635498	177659792	0.2129	1.9352	0.05296	0
BANNER	ENSG00000122335.SERAC1	6	158530536	158589312	0.4027	-1.93003	0.0536	0
BANNER	ENSG00000108439.PNPO	17	46018872	46025654	0.5023	-1.9244	0.05431	0.004
BANNER	ENSG00000116852.KIF21B	1	200938520	200992828	0.219	-1.90959	0.056186	0.034
BANNER	ENSG00000117593.DARS2	1	173793641	173827684	0.3416	1.88851	0.058958	0.006
BANNER	ENSG00000132589.FLOT2	17	27206353	27224697	0.2319	-1.8863	0.05925	0.003
BANNER	ENSG00000108064.TFAM	10	60144782	60158981	0.0917	-1.872	0.06121	0
BANNER	ENSG00000141469.SLC14A1	18	43304092	43332485	0.2626	-1.8672	0.0619	0.011
BANNER	ENSG00000127884.ECHS1	10	135175984	135187193	0.2693	1.86215	0.06258	0.003
BANNER	ENSG00000122367.LDB3	10	88428206	88495825	0.1395	1.8619	0.06262	0
BANNER	ENSG00000177807.KCNJ10	1	160007257	160040038	0.1977	1.8604	0.062829	0
BANNER	ENSG00000095321.CRAT	9	131857089	131873468	0.4455	-1.859	0.06302	0
BANNER	ENSG00000166848.TERF2IP	16	75681684	75795770	0.0729	1.85119	0.06414	0
BANNER	ENSG00000103150.MLYCD	16	83932731	83949787	0.2564	-1.85098	0.06417	0.023
BANNER	ENSG00000124357.NAGK	2	71291474	71306935	0.1454	-1.846	0.0649	0
BANNER	ENSG00000116663.FBXO6	1	11724181	11734411	0.1524	-1.84	0.065768	0
BANNER	ENSG00000151640.DPYSL4	10	134000404	134019280	0.1569	1.83253	0.06687	0.001
BANNER	ENSG00000091140.DLD	7	107531415	107572175	0.1044	-1.8299	0.06727	0.645
BANNER	ENSG00000162616.DNAJB4	1	78444859	78483648	0.114	-1.82066	0.068658	0.006
BANNER	ENSG00000125818.PSMF1	20	1093906	1160596	0.1078	1.818	0.06906	0
BANNER	ENSG00000152642.GPD1L	3	32147181	32210205	0.2007	1.8066	0.0708	0.007
BANNER	ENSG00000147813.NAPRT1	8	144656955	144660819	0.726	1.8045	0.0711	0.002
BANNER	ENSG00000152291.TGOLN2	2	85545147	85555548	0.1319	1.80118	0.0717	0
BANNER	ENSG00000087274.ADD1	4	2845584	2931803	0.2719	-1.795	0.07265	0.005
BANNER	ENSG00000171729.TMEM51	1	15479028	15546976	0.1997	-1.7937	0.072861	0.002
BANNER	ENSG00000247596.TWF2	3	52262626	52273276	0.1018	-1.789	0.0736	0
BANNER	ENSG00000120526.NUDCD1	8	110253148	110346614	0.5302	-1.7782	0.0754	0.001
BANNER	ENSG00000006282.SPATA20	17	48620419	48633213	0.6772	1.7759	0.07576	0.006
BANNER	ENSG00000204954.C12orf73	12	104343980	104359486	0.1585	-1.764	0.077732	0
BANNER	ENSG00000104381.GDAP1	8	75233365	75401107	0.1682	1.76	0.0784	0.001
BANNER	ENSG00000144320.KIAA1715	2	176788620	176867567	0.2488	-1.75691	0.0789	0.004
BANNER	ENSG00000134461.ANKRD16	10	5903580	5931869	0.4833	1.75238	0.07971	0.001
BANNER	ENSG00000114544.SLC41A3	3	125725198	125820404	0.1208	-1.75	0.0801	0.001
BANNER	ENSG00000115902.SLC1A4	2	65215611	65250999	0.162	1.74773	0.0805	0.003
BANNER	ENSG00000152256.PDK1	2	173420101	173489823	0.1348	-1.74652	0.0807	0
BANNER	ENSG00000184674.GSTT1	22	24376133	24384680	0.9326	1.7321	0.0833	0.003
BANNER	ENSG00000120437.ACAT2	6	160181360	160200144	0.0802	-1.72804	0.08398	0.001
BANNER	ENSG00000262633.RP11-156P1.2	17	45000499	45124520	0.073	1.7262	0.08431	0
BANNER	ENSG00000154265.ABCA5	17	67240452	67323385	0.2238	-1.7153	0.08629	0.007
BANNER	ENSG00000111696.NT5DC3	12	104164231	104234975	0.4153	1.7144	0.086457	0.018
BANNER	ENSG00000172340.SUCLG2	3	67410884	67705038	0.2972	1.7011	0.0889	0.001
BANNER	ENSG00000178922.HYI	1	43916824	43919660	0.1814	1.69494	0.090087	0.001
BANNER	ENSG00000148175.STOM	9	124101355	124132531	0.4649	1.688	0.09142	0
BANNER	ENSG00000004399.PLXND1	3	129274018	129325661	0.0639	-1.685	0.092	0
BANNER	ENSG00000173221.GLRX	5	95087023	95158709	0.2574	1.6847	0.09205	0.001
BANNER	ENSG00000021300.PLEKHB1	11	73357223	73373864	0.1504	1.6789	0.0932	0.001
BANNER	ENSG00000198729.PPP1R14C	6	150464212	150571493	0.2156	1.675	0.09393	0.001
BANNER	ENSG00000170876.TMEM43	3	14166440	14185179	0.4109	1.665	0.0959	0
BANNER	ENSG00000165644.COMTD1	10	76993727	76995788	0.6193	1.6637	0.09617	0
BANNER	ENSG00000159640.ACE	17	61554422	61599205	0.1638	-1.661	0.09672	0.006
BANNER	ENSG00000110514.MADD	11	47290712	47351582	0.296	1.652	0.0985	0.003
BANNER	ENSG00000153933.DGKE	17	54911460	54946036	0.0692	-1.6501	0.09893	0.001
BANNER	ENSG00000213995.CARKD	13	111267881	111292340	0.469	1.6499	0.099	0.004
BANNER	ENSG00000106853.PTGR1	9	114312002	114362135	0.9035	-1.6488	0.09918	0.001
BANNER	ENSG00000185418.TARSL2	15	102193801	102264807	0.1475	1.6483	0.09928	0.001
BANNER	ENSG00000091664.SLC17A6	11	22359643	22401049	0.1274	1.6467	0.0996	0
BANNER	ENSG00000119711.ALDH6A1	14	74523553	74551196	0.131	-1.64552	0.099863	0.003
BANNER	ENSG00000167186.COQ7	16	19078921	19091417	0.2367	-1.635	0.10205	0.004
BANNER	ENSG00000168393.DTYMK	2	242615157	242626406	0.097	1.634	0.1023	0.001
BANNER	ENSG00000169715.MT1E	16	56659387	56661024	0.2072	-1.62935	0.10324	0
BANNER	ENSG00000185477.GPRIN3	4	90157537	90229161	0.1546	1.6191	0.10542	0
BANNER	ENSG00000185838.GNB1L	22	19770747	19842462	0.1994	-1.6145	0.1064	0.004
BANNER	ENSG00000145354.CISD2	4	103790135	103810399	0.0924	-1.613	0.10674	0
BANNER	ENSG00000127948.POR	7	75528518	75616173	0.4015	-1.6079	0.10786	0.003
BANNER	ENSG00000100577.GSTZ1	14	77787227	77797940	0.785	1.60597	0.10828	0.003
BANNER	ENSG00000196865.NHLRC2	10	115614420	115676953	0.2217	1.605	0.10849	0.003
BANNER	ENSG00000171298.GAA	17	78075355	78093678	0.2023	1.604	0.10872	0.004
BANNER	ENSG00000138175.ARL3	10	104433488	104474164	0.2434	1.60152	0.10926	0.005
BANNER	ENSG00000166426.CRABP1	15	78632666	78640572	0.2112	1.5984	0.10996	0.001
BANNER	ENSG00000161281.COX7A1	19	36641824	36643771	0.1585	1.59405	0.111	0
BANNER	ENSG00000155906.RMND1	6	151725989	151773259	0.4293	1.59115	0.11157	0.014
BANNER	ENSG00000187764.SEMA4D	9	91975702	92113045	0.1397	-1.5876	0.11237	0
BANNER	ENSG00000102743.SLC25A15	13	41363548	41384247	0.175	1.584	0.113	0.002
BANNER	ENSG00000163743.RCHY1	4	76404247	76439974	0.1373	-1.5838	0.11325	0.004
BANNER	ENSG00000040933.INPP4A	2	99061317	99210853	0.0631	-1.58245	0.1135	0
BANNER	ENSG00000075711.DLG1	3	196769431	197026171	0.2958	1.5781	0.115	0.001
BANNER	ENSG00000078070.MCCC1	3	182733006	182833863	0.1867	1.5776	0.115	0.004
BANNER	ENSG00000148468.FAM171A1	10	15253642	15413061	0.2803	1.57499	0.11526	0.006
BANNER	ENSG00000216490.IFI30	19	18283972	18288927	0.1206	-1.572	0.116	0
BANNER	ENSG00000007402.CACNA2D2	3	50400233	50541675	0.1265	-1.5565	0.12	0.002
BANNER	ENSG00000143819.EPHX1	1	225997794	226033260	0.1588	1.542	0.123074	0
BANNER	ENSG00000120265.PCMT1	6	150070579	150132556	0.42	1.52805	0.1265	0.003
BANNER	ENSG00000134121.CHL1	3	238279	451090	0.1666	-1.522	0.128	0
BANNER	ENSG00000134121.CHL1	3	238279	451090	0.3714	-1.5143	0.13	0
BANNER	ENSG00000114491.UMPS	3	124449213	124464040	0.2852	-1.5044	0.132	0.003
BANNER	ENSG00000011376.LARS2	3	45429998	45590913	0.5465	1.507	0.132	0.003
BANNER	ENSG00000002834.LASP1	17	37026112	37078023	0.1346	-1.5053	0.13224	0
BANNER	ENSG00000118596.SLC16A7	12	59989848	60176395	0.0591	-1.505	0.132324	0
BANNER	ENSG00000113272.THG1L	5	157158205	157168456	0.4244	1.5027	0.13292	0.004
BANNER	ENSG00000012779.ALOX5	10	45869661	45941561	0.092	-1.50266	0.13293	0
BANNER	ENSG00000134569.LRP4	11	46878419	46940193	0.0847	-1.5022	0.133	0.001
BANNER	ENSG00000124207.CSE1L	20	47662849	47713489	0.1615	-1.5007	0.13343	0.002
BANNER	ENSG00000167193.CRK	17	1323983	1366456	0.1416	-1.5	0.13361	0
BANNER	ENSG00000088682.COQ9	16	57481337	57495187	0.1087	-1.4999	0.13364	0.002
BANNER	ENSG00000038002.AGA	4	178351924	178363657	0.3444	-1.499	0.13387	0
BANNER	ENSG00000143149.ALDH9A1	1	165631453	165668100	0.2102	1.49853	0.133995	0
BANNER	ENSG00000115255.REEP6	19	1491165	1497926	0.3246	-1.495	0.135	0.003
BANNER	ENSG00000173540.GMPPB	3	49754277	49761384	0.3324	-1.496	0.135	0.002
BANNER	ENSG00000146416.AIG1	6	143381633	143661441	0.1365	-1.48792	0.13677	0
BANNER	ENSG00000135049.AGTPBP1	9	88161455	88356944	0.1381	1.4867	0.13708	0
BANNER	ENSG00000153208.MERTK	2	112656056	112787138	0.1185	-1.47711	0.1396	0.002
BANNER	ENSG00000130592.LSP1	11	1874200	1913497	0.2302	1.4747	0.14	0
BANNER	ENSG00000117500.TMED5	1	93615299	93646285	0.0767	1.47495	0.140226	0
BANNER	ENSG00000105552.BCAT2	19	49298319	49314286	0.1548	1.471	0.141	0.001
BANNER	ENSG00000090013.BLVRB	19	40953696	40971747	0.1027	1.47393	0.141	0
BANNER	ENSG00000132182.NUP210	3	13357737	13461809	0.0753	1.4727	0.141	0.001
BANNER	ENSG00000129009.ISLR	15	74466012	74469213	0.0768	-1.4698	0.1416	0.004
BANNER	ENSG00000138031.ADCY3	2	25042038	25142708	0.1294	-1.47002	0.1416	0.001
BANNER	ENSG00000176946.THAP4	2	242523820	242576864	0.0907	1.46924	0.1418	0
BANNER	ENSG00000140983.RHOT2	16	718086	724174	0.2911	1.45254	0.14635	0.002
BANNER	ENSG00000120913.PDLIM2	8	22435792	22455538	0.2263	1.4514	0.1467	0
BANNER	ENSG00000143776.CDC42BPA	1	227177566	227506175	0.1668	1.44421	0.148681	0
BANNER	ENSG00000174939.ASPHD1	16	29911696	29931185	0.5621	1.44025	0.1498	0.001
BANNER	ENSG00000164167.LSM6	4	147096837	147121152	0.1003	1.4294	0.1529	0.003
BANNER	ENSG00000213965.NUDT19	19	33182867	33204702	0.6526	-1.42902	0.153	0.002
BANNER	ENSG00000128595.CALU	7	128379346	128411861	0.3844	1.4271	0.15356	0.002
BANNER	ENSG00000182149.IST1	16	71879899	71962913	0.2516	-1.42268	0.15483	0.001
BANNER	ENSG00000198836.OPA1	3	193310933	193415612	0.1707	1.4222	0.155	0.005
BANNER	ENSG00000125246.CLYBL	13	100258919	100549387	0.7463	1.4205	0.155	0.002
BANNER	ENSG00000145982.FARS2	6	5261277	5771813	0.189	-1.42172	0.15511	0
BANNER	ENSG00000153113.CAST	5	95860971	96115299	0.2107	1.421	0.15532	0.002
BANNER	ENSG00000177000.MTHFR	1	11845780	11866977	0.2634	-1.41795	0.156207	0.002
BANNER	ENSG00000133706.LARS	5	145492601	145562223	0.0981	-1.4155	0.15692	0.001
BANNER	ENSG00000138834.MAPK8IP3	16	1756184	1820318	0.1855	1.41483	0.15712	0
BANNER	ENSG00000127022.CANX	5	179105629	179157926	0.0913	-1.4128	0.15772	0
BANNER	ENSG00000113273.ARSB	5	78073032	78281910	0.5493	-1.4108	0.15832	0.001
BANNER	ENSG00000175334.BANF1	11	65769550	65771620	0.1644	-1.4085	0.159	0
BANNER	ENSG00000144036.EXOC6B	2	72403113	73053170	0.1305	-1.40834	0.159	0.004
BANNER	ENSG00000111912.NCOA7	6	126102307	126252266	0.1306	1.40768	0.15922	0
BANNER	ENSG00000107959.PITRM1	10	3179920	3215003	0.56	1.40611	0.15969	0.004
BANNER	ENSG00000022277.RTFDC1	20	55043647	55093943	0.281	1.404	0.16032	0.003
BANNER	ENSG00000104980.TIMM44	19	7991603	8008805	0.1355	1.39616	0.163	0
BANNER	ENSG00000168575.SLC20A2	8	42273993	42397069	0.0526	1.392	0.1639	0
BANNER	ENSG00000138030.KHK	2	27309615	27323640	0.2274	1.3919	0.164	0.003
BANNER	ENSG00000015676.NUDCD3	7	44418720	44530479	0.1682	1.391	0.16422	0.002
BANNER	ENSG00000198053.SIRPA	20	1875154	1920543	0.7201	1.39	0.16453	0.003
BANNER	ENSG00000143337.TOR1AIP1	1	179851177	179894135	0.1025	-1.38778	0.165204	0.001
BANNER	ENSG00000133574.GIMAP4	7	150264365	150271041	0.2776	-1.3873	0.16535	0.017
BANNER	ENSG00000085449.WDFY1	2	224720433	224810104	0.1284	-1.38711	0.1654	0.001
BANNER	ENSG00000124222.STX16	20	57226328	57254582	0.1788	-1.3871	0.16542	0
BANNER	ENSG00000133789.SWAP70	11	9685624	9774538	0.1415	1.3821	0.167	0.002
BANNER	ENSG00000136783.NIPSNAP3A	9	107509969	107522403	0.1493	1.38	0.16759	0.001
BANNER	ENSG00000067057.PFKP	10	3108525	3179904	0.2233	1.37986	0.16763	0
BANNER	ENSG00000168958.MFF	2	228189867	228222550	0.147	-1.37735	0.1684	0.001
BANNER	ENSG00000105854.PON2	7	95034175	95064510	0.3763	-1.3729	0.1698	0.003
BANNER	ENSG00000196704.AMZ2	17	66243715	66253297	0.6299	-1.372	0.17006	0.003
BANNER	ENSG00000130707.ASS1	9	133320316	133376661	0.2086	-1.3644	0.17243	0
BANNER	ENSG00000196365.LONP1	19	5691845	5720583	0.2684	-1.35926	0.174	0.001
[truncated: 2,193 more rows]

## Sheet: Drugbank
Gene	DRUGNAME	Groups	Indication	Mechanism
DLD	NADH	approved	Some evidence suggests that NADH might be useful in treating Parkinson's disease, chronic fatigue syndrome, Alzheimer's disease and cardiovascular disease.	NADH is synthesized by the body and thus is not an essential nutrient. It does require the essential nutrient nicotinamide for its synthesis, and its role in energy production is certainly an essential one. In addition to its role in the mitochondrial electron transport chain, NADH is produced in the cytosol. The mitochondrial membrane is impermeable to NADH, and this permeability barrier effecti…
DLD	Flavin adenine dinucleotide	approved	Used to treat eye diseases caused by vitamin B2 deficiency, such as keratitis and blepharitis.	Not Available
GPX1	Glutathione	approved	For nutritional supplementation, also for treating dietary shortage or imbalance	Glutathione (GSH) participates in leukotriene synthesis and is a cofactor for the enzyme glutathione peroxidase. It also plays a role in the hepatic biotransformation and detoxification process; it acts as a hydrophilic molecule that is added to other lipophilic toxins or wastes prior to entering biliary excretion. It participates in the detoxification of methylglyoxal, a toxic by-product of meta…
GPX1	Cannabidiol	approved	When used in combination with delta-9-tetrahydrocannabinol as the product Sativex, cannabidiol was given a standard marketing authorization (ie. a Notice of Compliance (NOC)) by Health Canada for the following indications: |1) as adjunctive treatment for symptomatic relief of spasticity in adult patients with multiple sclerosis (MS) who have not responded adequately to other therapy and who demon…	The exact mechanism of action of CBD and THC is not currently fully understood. However, it is known that CBD acts on cannabinoid (CB) receptors of the endocannabinoid system, which are found in numerous areas of the body, including the peripheral and central nervous systems, including the brain. The endocannabinoid system regulates many physiological responses of the body including pain, memory,…
GPX1	Benzoyl peroxide	approved	Benzoyl peroxide is formulated with antibiotics such as [erythromycin][L33264] and [clindamycin][L33269] for the treatment of acne vulgaris. Benzoyl peroxide is formulated as a number of topical products for the treatment of acne.[L33249, L33299] Benzoyl peroxide is also indicated in combination with [tretinoin] for the treatment of acne vulgaris in patients aged nine years and older.[L34869]	Acne vulgaris is caused by inflammation in the pilosebaceous gland.[A234064] Acne is generally caused by increased excretion of sebum from pilosebaceous glands, endocrine factors such as androgenic hormones, keratin developing around follicles, bacterial growth, and inflammation.[A234064] These factors contribute to the formation of comedones (whiteheads and blackheads).[A234064]||The peroxide bo…
GPX1	Nabiximols	investigational	In Canada, Sativex has received a Notice of Compliance (NOC) for use as an as adjunctive treatment for symptomatic relief of spasticity in patients with multiple sclerosis (MS) who have not responded adequately to other therapy and who demonstrate meaningful improvement during an initial trial of therapy. ||Sativex has also received a Notice of Compliance with Conditions (NOC/c) for use as an adj…	The primary psychoactive component of Cannabis, delta 9-tetrahydrocannabinol (螖9-THC), demonstrates its effects through weak partial agonist activity at Cannabinoid-1 (CB1R) and Cannabinoid-2 (CB2R) receptors. This activity results in the well-known effects of smoking cannabis such as increased appetite, reduced pain, and changes in emotional and cognitive processes. In contrast to THC's weak ago…
TYK2	Ruxolitinib	approved	Ruxolitinib is indicated for the treatment of inte1mediate or high-risk myelofibrosis (MF), including prima1y MF, post-polycythemia vera MF and post-essential thrombocythemia MF in adults.[L31938] It is also indicated to treat disease-related splenomegaly or symptoms in adult patients with these conditions.[L32073]||Ruxolitinib is indicated for the treatment of polycythemia vera (PV) in adults wh…	The Janus kinase (JAK) family of protein tyrosine kinases comprises JAK1, JAK2, JAK3, and non-receptor tyrosine kinase 2 (TYK2).[A229703] JAKs play a pivotal role in intracellular signalling pathways of various cytokines and growth factors essential to hematopoiesis, such as interleukin, erythropoietin, and thrombopoietin.[A7450] JAKs have diverse functions: JAK1 and JAK3 promote lymphocyte diffe…
TYK2	Tofacitinib	approved	For the treatment of moderate to severe rheumatoid arthritis which is resistant or intolerant to methotrexate therapy. It may also be used as an adjunct to methotrexate therapy, or other non-biologic disease-modifying antirheumatic drugs (DMARDS), when methotrexate alone is not sufficient. ||Tofacitinib has also been investigated as a preventative therapy for kidney transplant rejections, and as …	Rheumatoid arthritis is an autoimmune disease characterized by a dysregulation of pro-inflammatory cytokines including IL7, IL15, IL21, IL6, IFN-alpha, and IFN-beta. (3) Cytokines signalling results in tissue inflammation and joint damage by stimulating the recruitment and activation of immune cells via the janus kinase signalling pathway.||Tofacitinib is a partial and reversible janus kinase (JA…
TYK2	Fostamatinib	approved	Fostamatinib is indicated for use in the treatment of chronic immune thrombocytopenia (ITP) in patients who have had insufficient response to previous therapy [FDA Label].	The active metabolite of fostamatinib, R406, is an inhibitor of spleen tyrosine kinase (Syk) [A32899]. It binds reversibly to the ATP binding pocket with high affinity (Ki = 30nM), inhibiting the kinase activity with an IC50 of 41nM.||Syk is a cytosolic protein kinase and part of the signalling cascade which occurs with Fc receptors, TCRs, and BCRs [A32898]. It contains two src homology 2 (SH2) d…
FCGR2A	Cetuximab	approved	Cetuximab indicated for the treatment of locally or regionally advanced squamous cell carcinoma of the head and neck in combination with radiation therapy. It is indicated for treating a recurrent locoregional disease or metastatic squamous cell carcinoma of the head and neck in combination with platinum-based therapy with fluorouracil. It is indicated for recurrent or metastatic squamous cell ca…	The epidermal growth factor receptor (EGFR) is a transmembrane glycoprotein and a type I receptor tyrosine kinase expressed on both normal and malignant cells. It has been investigated as a therapeutic target for anticancer treatment, as it is often upregulated in cancer types, including head and neck, colon, and rectal cancers.[L30448] When activated by its ligand, EGFR undergoes a conformationa…
FCGR2A	Etanercept	approved	Etanercept is indicated for the treatment of moderately to severely active rheumatoid arthritis in adults and in chronic moderate to severe plaque psoriasis in patients 4 years of age and older.[L14862] It is also used to manage signs and symptoms of polyarticular idiopathic arthritis in those aged 2 years and older. Etanercept is also used to manage the symptoms of psoriatic arthritis and ankylo…	There are two distinct receptors for TNF (TNFRs), a 55 kilodalton protein (p55) and a 75 kilodalton protein (p75). The biological activity of TNF is dependent upon binding to either cell surface receptor (p75 or p55).[A216522] Etanercept is a dimeric soluble form of the p75 TNF receptor that can bind to two TNF molecules, thereby effectively removing them from circulation. Notably, etancerpt is o…
FCGR2A	Human immunoglobulin G	approved	IVIg is used in the treatment of immunodeficiencies, as well as autoimmune and inflammatory disorders. These indications includes idiopathic thrombocytopenic purpura, Kawasaki disease, hypogammaglobulinemia, B cell chronic lymphocytic leukemia, bone marrow transplant complications, Guillain-Barr茅 syndrome, chronic inflammatory demyelinating polyneuropathy (CIDP), multiple sclerosis, rheumatoid ar…	IVIg interacts with a number of different components of the immune system, including cytokines, complement, Fc receptors and several cell surface immunocompetent molecules. IVIg also impacts different effector cells of the immune system (B and T lymphocytes, dendritic cells, etc.) and regulates a wide range of genes. Its main mechanism of actions are believed to be Fc-dependent and F(ab')2-depend…
FCGR2A	Abciximab	approved	Abciximab is indicated as an adjunct to percutaneous coronary intervention for the prevention of cardiac ischemic complications in patients undergoing percutaneous coronary intervention and in patients with unstable angina not responding to conventional medical therapy when percutaneous coronary intervention is planned within 24 hours. Abciximab is intended for use with aspirin and heparin and ha…	Abciximab binds to the intact platelet GPIIb/IIIa receptor, which is a member of the integrin family of adhesion receptors and the major platelet surface receptor involved in platelet aggregation. This binding is thought to involve steric hindrance and/or conformational alterations which block access of large molecules to the receptor rather than direct interaction with the RGD (arginine-glycine-…
FCGR2A	Alemtuzumab	approved	Alemtuzumab (Campath) is a monoclonal antibody therapy used for treatment of B-cell chronic lymphocytic leukemia.	Campath binds to the CD52 antigen present on most B and T lymphocytes. This binding leads to antibody-dependent lysis of leukemic cells.
FCGR2A	Daclizumab	investigational	Zenapax is a humanized monoclonal antibody used for prevention of renal transplant rejection	Zenepax binds with high-affinity to the Tac subunit of the high-affinity IL-2 receptor complex and inhibits IL-2 binding. The IL-2 receptor (Tac) subunit is expressed on activated but not resting lymphocytes.
FCGR2A	Bevacizumab	approved	As a vascular endothelial growth factor (VEGF) inhibitor, bevacizumab is used in several chemotherapy regimens to treat metastatic colorectal cancer; metastatic, unresectable, locally advanced or recurrent non-squamous non-small cell lung cancer; metastatic renal cell carcinoma; metastatic, persistent, or recurrent cervical cancer; primary peritoneal cancer; epithelial ovarian cancer; and fallopi…	Transcription of the VEGF protein is induced by 'hypoxia inducible factor' (HIF) in a hypoxic environment.[A192939] When circulating VEGF binds to VEGF receptors (VEGFR-1 and VEGFR-2) located on endothelial cells, various downstream effects are initiated.[A192834,A192939] It should be noted that VEGF also binds to the neuropilin co-receptors (NRP-1 and NRP-1), leading to enhanced signaling.[A1929…
FCGR2A	Catumaxomab	approved	For use in the management of malignant ascites tumours via intraperitoneal infusion where standard therapy is not available or feasible [FDA Label].	Catumaxomab contains epitopes for human CD3 and human epithelial cell adehesion molecule. It also has an intact immunoglobulin gamma constant region allowing it to bind to Fc纬 I, IIa, and III receptors [FDA Label, A31531]. By binding to CD3 on killer T cells, EpCAM on cancer cells, and Fc纬 receptors on accessory immune cells like macrophages and NK cells, Catumaxomab brings immune cells into clos…
FCGR2A	Sarilumab	approved	Indicated for modere to severe reactive RA in adult patients who are irresponsive, respond inadequately or present intolerance to disease-modifying anti-rheumatic drugs (DMARDs) or tumor necrosis factor (TNF) antagonists. It is indicated to be used in combination with methotrexate (MTX) or as a monotherapy when there is intolerance to MTX or MTX administration is inappropriate.	Sarilumab is a human recombinant IgG1 antibody that binds to both forms of interleukin 6 receptors (IL-6R), thus inhibiting the IL-6-mediated signaling. IL-6 is known to be a pleiotropic cytokine that activates immune cells (T and B cells), as well as hepatocytes for the release of acute phase proteins like CRP, serum amyloid A and fibrinogen which are biomarkers of RA activity. IL-6 is also foun…
FCGR2B	Etanercept	approved	Etanercept is indicated for the treatment of moderately to severely active rheumatoid arthritis in adults and in chronic moderate to severe plaque psoriasis in patients 4 years of age and older.[L14862] It is also used to manage signs and symptoms of polyarticular idiopathic arthritis in those aged 2 years and older. Etanercept is also used to manage the symptoms of psoriatic arthritis and ankylo…	There are two distinct receptors for TNF (TNFRs), a 55 kilodalton protein (p55) and a 75 kilodalton protein (p75). The biological activity of TNF is dependent upon binding to either cell surface receptor (p75 or p55).[A216522] Etanercept is a dimeric soluble form of the p75 TNF receptor that can bind to two TNF molecules, thereby effectively removing them from circulation. Notably, etancerpt is o…
FCGR2B	Human immunoglobulin G	approved	IVIg is used in the treatment of immunodeficiencies, as well as autoimmune and inflammatory disorders. These indications includes idiopathic thrombocytopenic purpura, Kawasaki disease, hypogammaglobulinemia, B cell chronic lymphocytic leukemia, bone marrow transplant complications, Guillain-Barr茅 syndrome, chronic inflammatory demyelinating polyneuropathy (CIDP), multiple sclerosis, rheumatoid ar…	IVIg interacts with a number of different components of the immune system, including cytokines, complement, Fc receptors and several cell surface immunocompetent molecules. IVIg also impacts different effector cells of the immune system (B and T lymphocytes, dendritic cells, etc.) and regulates a wide range of genes. Its main mechanism of actions are believed to be Fc-dependent and F(ab')2-depend…
FCGR2B	Abciximab	approved	Abciximab is indicated as an adjunct to percutaneous coronary intervention for the prevention of cardiac ischemic complications in patients undergoing percutaneous coronary intervention and in patients with unstable angina not responding to conventional medical therapy when percutaneous coronary intervention is planned within 24 hours. Abciximab is intended for use with aspirin and heparin and ha…	Abciximab binds to the intact platelet GPIIb/IIIa receptor, which is a member of the integrin family of adhesion receptors and the major platelet surface receptor involved in platelet aggregation. This binding is thought to involve steric hindrance and/or conformational alterations which block access of large molecules to the receptor rather than direct interaction with the RGD (arginine-glycine-…
FCGR2B	Tositumomab	approved	For treatment of non-Hodgkin's lymphoma (CD20 positive, follicular)	Binds to the CD20 antigen which is found on mature B lymphocytes. The antibody binding appears to induce apoptosis, complement-dependent cytotoxicity and cell death through ionizing radiation.
FCGR2B	Alemtuzumab	approved	Alemtuzumab (Campath) is a monoclonal antibody therapy used for treatment of B-cell chronic lymphocytic leukemia.	Campath binds to the CD52 antigen present on most B and T lymphocytes. This binding leads to antibody-dependent lysis of leukemic cells.
FCGR2B	Antithymocyte immunoglobulin (rabbit)	approved	For prevention of renal transplant rejection	Binds to multiple, T-cell specific antigens leading to T-lymphocyte cell death via complement mediated cytotoxicity or apoptosis.
FCGR2B	Palivizumab	approved	For prophylaxis of respiratory diseases casued by respiratory syncytial virus.	Palivizumab binds to the fusion glycoprotein of RSV. This prevents its binding and uptake by host cellular receptors.
FCGR2B	Daclizumab	investigational	Zenapax is a humanized monoclonal antibody used for prevention of renal transplant rejection	Zenepax binds with high-affinity to the Tac subunit of the high-affinity IL-2 receptor complex and inhibits IL-2 binding. The IL-2 receptor (Tac) subunit is expressed on activated but not resting lymphocytes.
FCGR2B	Bevacizumab	approved	As a vascular endothelial growth factor (VEGF) inhibitor, bevacizumab is used in several chemotherapy regimens to treat metastatic colorectal cancer; metastatic, unresectable, locally advanced or recurrent non-squamous non-small cell lung cancer; metastatic renal cell carcinoma; metastatic, persistent, or recurrent cervical cancer; primary peritoneal cancer; epithelial ovarian cancer; and fallopi…	Transcription of the VEGF protein is induced by 'hypoxia inducible factor' (HIF) in a hypoxic environment.[A192939] When circulating VEGF binds to VEGF receptors (VEGFR-1 and VEGFR-2) located on endothelial cells, various downstream effects are initiated.[A192834,A192939] It should be noted that VEGF also binds to the neuropilin co-receptors (NRP-1 and NRP-1), leading to enhanced signaling.[A1929…
FCGR2B	Sarilumab	approved	Indicated for modere to severe reactive RA in adult patients who are irresponsive, respond inadequately or present intolerance to disease-modifying anti-rheumatic drugs (DMARDs) or tumor necrosis factor (TNF) antagonists. It is indicated to be used in combination with methotrexate (MTX) or as a monotherapy when there is intolerance to MTX or MTX administration is inappropriate.	Sarilumab is a human recombinant IgG1 antibody that binds to both forms of interleukin 6 receptors (IL-6R), thus inhibiting the IL-6-mediated signaling. IL-6 is known to be a pleiotropic cytokine that activates immune cells (T and B cells), as well as hepatocytes for the release of acute phase proteins like CRP, serum amyloid A and fibrinogen which are biomarkers of RA activity. IL-6 is also foun…
FCGR3B	Cetuximab	approved	Cetuximab indicated for the treatment of locally or regionally advanced squamous cell carcinoma of the head and neck in combination with radiation therapy. It is indicated for treating a recurrent locoregional disease or metastatic squamous cell carcinoma of the head and neck in combination with platinum-based therapy with fluorouracil. It is indicated for recurrent or metastatic squamous cell ca…	The epidermal growth factor receptor (EGFR) is a transmembrane glycoprotein and a type I receptor tyrosine kinase expressed on both normal and malignant cells. It has been investigated as a therapeutic target for anticancer treatment, as it is often upregulated in cancer types, including head and neck, colon, and rectal cancers.[L30448] When activated by its ligand, EGFR undergoes a conformationa…
FCGR3B	Etanercept	approved	Etanercept is indicated for the treatment of moderately to severely active rheumatoid arthritis in adults and in chronic moderate to severe plaque psoriasis in patients 4 years of age and older.[L14862] It is also used to manage signs and symptoms of polyarticular idiopathic arthritis in those aged 2 years and older. Etanercept is also used to manage the symptoms of psoriatic arthritis and ankylo…	There are two distinct receptors for TNF (TNFRs), a 55 kilodalton protein (p55) and a 75 kilodalton protein (p75). The biological activity of TNF is dependent upon binding to either cell surface receptor (p75 or p55).[A216522] Etanercept is a dimeric soluble form of the p75 TNF receptor that can bind to two TNF molecules, thereby effectively removing them from circulation. Notably, etancerpt is o…
FCGR3B	Human immunoglobulin G	approved	IVIg is used in the treatment of immunodeficiencies, as well as autoimmune and inflammatory disorders. These indications includes idiopathic thrombocytopenic purpura, Kawasaki disease, hypogammaglobulinemia, B cell chronic lymphocytic leukemia, bone marrow transplant complications, Guillain-Barr茅 syndrome, chronic inflammatory demyelinating polyneuropathy (CIDP), multiple sclerosis, rheumatoid ar…	IVIg interacts with a number of different components of the immune system, including cytokines, complement, Fc receptors and several cell surface immunocompetent molecules. IVIg also impacts different effector cells of the immune system (B and T lymphocytes, dendritic cells, etc.) and regulates a wide range of genes. Its main mechanism of actions are believed to be Fc-dependent and F(ab')2-depend…
FCGR3B	Gemtuzumab ozogamicin	approved	Indicated for the treatment of patients with CD33 positive acute myeloid leukemia in first relapse who are 60 years of age or older and who are not considered candidates for other cytotoxic chemotherapy. Indicated for the treatment of patients aged 2 years and older with CD33-positive AML who have experienced a relapse or who have not responded to initial treatment (refractory).	Mylotarg is directed against the CD33 antigen expressed by hematopoietic cells. Binding of the anti-CD33 antibody portion of Mylotarg with the CD33 antigen results in the formation of a complex that is internalized. Upon internalization, the calicheamicin derivative is released inside the lysosomes of the myeloid cell. The released calicheamicin derivative binds to DNA in the minor groove resulti…
FCGR3B	Muromonab	approved	For treatment of organ transplant recipients, prevention of organ rejection	Muromonab binds to the T-cell surface glycoprotein CD3 epsilon chain. It appears to kill CD-3 positive cells by inducing Fc mediated apoptosis, antibody mediated cytotoxicity and complement-dependent cytotoxicity.
FCGR3B	Alemtuzumab	approved	Alemtuzumab (Campath) is a monoclonal antibody therapy used for treatment of B-cell chronic lymphocytic leukemia.	Campath binds to the CD52 antigen present on most B and T lymphocytes. This binding leads to antibody-dependent lysis of leukemic cells.
FCGR3B	Alefacept	approved	As an immunosuppressive drug, Alefacept can be used for treatment of moderate to severe chronic plaque psoriasis	Inhibits T-lymphocyte activation and production by binding to the CD2 lymphocyte antigen.
FCGR3B	Natalizumab	approved	For treatment of multiple sclerosis.	Binds to the &alpha;4-subunit of &alpha;4b 1 and &alpha;4b 7 integrins expressed on the surface of all leukocytes except neutrophils, and inhibits the &alpha;4-mediated adhesion of leukocytes to their counter-receptor(s).
FCGR3B	Palivizumab	approved	For prophylaxis of respiratory diseases casued by respiratory syncytial virus.	Palivizumab binds to the fusion glycoprotein of RSV. This prevents its binding and uptake by host cellular receptors.
FCGR3B	Daclizumab	investigational	Zenapax is a humanized monoclonal antibody used for prevention of renal transplant rejection	Zenepax binds with high-affinity to the Tac subunit of the high-affinity IL-2 receptor complex and inhibits IL-2 binding. The IL-2 receptor (Tac) subunit is expressed on activated but not resting lymphocytes.
FCGR3B	Catumaxomab	approved	For use in the management of malignant ascites tumours via intraperitoneal infusion where standard therapy is not available or feasible [FDA Label].	Catumaxomab contains epitopes for human CD3 and human epithelial cell adehesion molecule. It also has an intact immunoglobulin gamma constant region allowing it to bind to Fc纬 I, IIa, and III receptors [FDA Label, A31531]. By binding to CD3 on killer T cells, EpCAM on cancer cells, and Fc纬 receptors on accessory immune cells like macrophages and NK cells, Catumaxomab brings immune cells into clos…
FCGR3B	Sarilumab	approved	Indicated for modere to severe reactive RA in adult patients who are irresponsive, respond inadequately or present intolerance to disease-modifying anti-rheumatic drugs (DMARDs) or tumor necrosis factor (TNF) antagonists. It is indicated to be used in combination with methotrexate (MTX) or as a monotherapy when there is intolerance to MTX or MTX administration is inappropriate.	Sarilumab is a human recombinant IgG1 antibody that binds to both forms of interleukin 6 receptors (IL-6R), thus inhibiting the IL-6-mediated signaling. IL-6 is known to be a pleiotropic cytokine that activates immune cells (T and B cells), as well as hepatocytes for the release of acute phase proteins like CRP, serum amyloid A and fibrinogen which are biomarkers of RA activity. IL-6 is also foun…
FCGR3A	Cetuximab	approved	Cetuximab indicated for the treatment of locally or regionally advanced squamous cell carcinoma of the head and neck in combination with radiation therapy. It is indicated for treating a recurrent locoregional disease or metastatic squamous cell carcinoma of the head and neck in combination with platinum-based therapy with fluorouracil. It is indicated for recurrent or metastatic squamous cell ca…	The epidermal growth factor receptor (EGFR) is a transmembrane glycoprotein and a type I receptor tyrosine kinase expressed on both normal and malignant cells. It has been investigated as a therapeutic target for anticancer treatment, as it is often upregulated in cancer types, including head and neck, colon, and rectal cancers.[L30448] When activated by its ligand, EGFR undergoes a conformationa…
FCGR3A	Etanercept	approved	Etanercept is indicated for the treatment of moderately to severely active rheumatoid arthritis in adults and in chronic moderate to severe plaque psoriasis in patients 4 years of age and older.[L14862] It is also used to manage signs and symptoms of polyarticular idiopathic arthritis in those aged 2 years and older. Etanercept is also used to manage the symptoms of psoriatic arthritis and ankylo…	There are two distinct receptors for TNF (TNFRs), a 55 kilodalton protein (p55) and a 75 kilodalton protein (p75). The biological activity of TNF is dependent upon binding to either cell surface receptor (p75 or p55).[A216522] Etanercept is a dimeric soluble form of the p75 TNF receptor that can bind to two TNF molecules, thereby effectively removing them from circulation. Notably, etancerpt is o…
FCGR3A	Human immunoglobulin G	approved	IVIg is used in the treatment of immunodeficiencies, as well as autoimmune and inflammatory disorders. These indications includes idiopathic thrombocytopenic purpura, Kawasaki disease, hypogammaglobulinemia, B cell chronic lymphocytic leukemia, bone marrow transplant complications, Guillain-Barr茅 syndrome, chronic inflammatory demyelinating polyneuropathy (CIDP), multiple sclerosis, rheumatoid ar…	IVIg interacts with a number of different components of the immune system, including cytokines, complement, Fc receptors and several cell surface immunocompetent molecules. IVIg also impacts different effector cells of the immune system (B and T lymphocytes, dendritic cells, etc.) and regulates a wide range of genes. Its main mechanism of actions are believed to be Fc-dependent and F(ab')2-depend…
FCGR3A	Gemtuzumab ozogamicin	approved	Indicated for the treatment of patients with CD33 positive acute myeloid leukemia in first relapse who are 60 years of age or older and who are not considered candidates for other cytotoxic chemotherapy. Indicated for the treatment of patients aged 2 years and older with CD33-positive AML who have experienced a relapse or who have not responded to initial treatment (refractory).	Mylotarg is directed against the CD33 antigen expressed by hematopoietic cells. Binding of the anti-CD33 antibody portion of Mylotarg with the CD33 antigen results in the formation of a complex that is internalized. Upon internalization, the calicheamicin derivative is released inside the lysosomes of the myeloid cell. The released calicheamicin derivative binds to DNA in the minor groove resulti…
FCGR3A	Alemtuzumab	approved	Alemtuzumab (Campath) is a monoclonal antibody therapy used for treatment of B-cell chronic lymphocytic leukemia.	Campath binds to the CD52 antigen present on most B and T lymphocytes. This binding leads to antibody-dependent lysis of leukemic cells.
FCGR3A	Alefacept	approved	As an immunosuppressive drug, Alefacept can be used for treatment of moderate to severe chronic plaque psoriasis	Inhibits T-lymphocyte activation and production by binding to the CD2 lymphocyte antigen.
FCGR3A	Palivizumab	approved	For prophylaxis of respiratory diseases casued by respiratory syncytial virus.	Palivizumab binds to the fusion glycoprotein of RSV. This prevents its binding and uptake by host cellular receptors.
FCGR3A	Daclizumab	investigational	Zenapax is a humanized monoclonal antibody used for prevention of renal transplant rejection	Zenepax binds with high-affinity to the Tac subunit of the high-affinity IL-2 receptor complex and inhibits IL-2 binding. The IL-2 receptor (Tac) subunit is expressed on activated but not resting lymphocytes.
FCGR3A	Bevacizumab	approved	As a vascular endothelial growth factor (VEGF) inhibitor, bevacizumab is used in several chemotherapy regimens to treat metastatic colorectal cancer; metastatic, unresectable, locally advanced or recurrent non-squamous non-small cell lung cancer; metastatic renal cell carcinoma; metastatic, persistent, or recurrent cervical cancer; primary peritoneal cancer; epithelial ovarian cancer; and fallopi…	Transcription of the VEGF protein is induced by 'hypoxia inducible factor' (HIF) in a hypoxic environment.[A192939] When circulating VEGF binds to VEGF receptors (VEGFR-1 and VEGFR-2) located on endothelial cells, various downstream effects are initiated.[A192834,A192939] It should be noted that VEGF also binds to the neuropilin co-receptors (NRP-1 and NRP-1), leading to enhanced signaling.[A1929…
FCGR3A	Catumaxomab	approved	For use in the management of malignant ascites tumours via intraperitoneal infusion where standard therapy is not available or feasible [FDA Label].	Catumaxomab contains epitopes for human CD3 and human epithelial cell adehesion molecule. It also has an intact immunoglobulin gamma constant region allowing it to bind to Fc纬 I, IIa, and III receptors [FDA Label, A31531]. By binding to CD3 on killer T cells, EpCAM on cancer cells, and Fc纬 receptors on accessory immune cells like macrophages and NK cells, Catumaxomab brings immune cells into clos…
FCGR3A	Sarilumab	approved	Indicated for modere to severe reactive RA in adult patients who are irresponsive, respond inadequately or present intolerance to disease-modifying anti-rheumatic drugs (DMARDs) or tumor necrosis factor (TNF) antagonists. It is indicated to be used in combination with methotrexate (MTX) or as a monotherapy when there is intolerance to MTX or MTX administration is inappropriate.	Sarilumab is a human recombinant IgG1 antibody that binds to both forms of interleukin 6 receptors (IL-6R), thus inhibiting the IL-6-mediated signaling. IL-6 is known to be a pleiotropic cytokine that activates immune cells (T and B cells), as well as hepatocytes for the release of acute phase proteins like CRP, serum amyloid A and fibrinogen which are biomarkers of RA activity. IL-6 is also foun…
FCGR3A	Benralizumab	approved	Benralizumab is indicated as a maintenance treatment of patients 12 years or older with severe asthma and an eosinophilic phenotype.[L1020] The pathology of severe asthma with eosinophilic phenotype is also denotated as TH2-high phenotype. The patients with this phenotype are characterized by the expression of IL-5 and IL-13, airway hyperresponsiveness, responsiveness to inhaled corticosteroids, …	Interleukin-5 (IL-5) induces an eosinophil-mediated inflammatory response by binding to the IL-5 receptor (IL-5R) expressed in eosinophils, basophils and some mast cells. Benralizumab, unlike IL-5 low-affinity binding, binds with high affinity to the domain I of the 伪-chain of IL-5R and blocks its signaling and the proliferation of IL-5-dependent cell lines. On the other hand, Benralizumab is an …
FCGR3A	Amivantamab	approved	Amivantamab is indicated in the treatment of adult patients with locally advanced or metastatic non-small cell lung cancer (NSCLC) with epidermal growth factor receptor (EGFR) exon 20 insertion mutations, whose disease has progressed on or after platinum-based chemotherapy.[L34193]	Mesenchymal-epithelial transition factor (MET) is a receptor with tyrosine kinase activity expressed on epithelial cells that, upon signalling, dimerizes and activates downstream pathways that signal cell division.[A235103,A235128] The Epidermal Growth Factor Receptor (EGFR) is a transmembrane protein with tyrosine kinase activity that can further activate downstream pathways that signal cell div…
STAT3	ENMD-1198	investigational	Investigated for use/treatment in cancer/tumors (unspecified) and solid tumors.	ENMD-1198, a new chemical entity (NCE) based on a modified chemical structure of 2-methoxyestradiol (2ME2), is designed to decrease metabolism while retaining 2ME2's multiple mechanisms of action, including inducing apoptosis, disrupting microtubules, and inhibiting HIF-1 alpha. In preclinical studies, ENMD-1198 has been shown to be an orally active, antimitotic agent that leads to arrest of cell…
